# Supplementary material for: Predicting mechanism of action of novel compounds using compound structure and transcriptomic signature coembedding
Source: Bioinformatics. 2021 Jul 12;37(Suppl 1):i376–82. doi: 10.1093/bioinformatics/btab275 (PMC8275331; doi:10.1093/bioinformatics/btab275)
Supplement: btab275_Supplementary_Data [file btab275_supplementary_data.zip]

Archive with 2 entries (2 files):
- MoAble_supplementary_data.csv
- MoAble_supplementary_data.docx
