# Supplementary material for: Predicting mechanism of action of novel compounds using compound structure and transcriptomic signature coembedding
Source: Bioinformatics. 2021 Jul 12;37(Suppl 1):i376–82. doi: 10.1093/bioinformatics/btab275 (PMC8275331; doi:10.1093/bioinformatics/btab275)
Supplement: btab275_Supplementary_Data [file btab275_supplementary_data.zip › MoAble_supplementary_data.csv]

drug_name	kegg_id	broad_id	smiles	target_pathway
adenosine	D00045	BRD-K01577834	Nc1ncnc2n(cnc12)[C@@H]1O[C@H](CO)[C@@H](O)[C@H]1O	Neuroactive ligand-receptor interaction|Vascular smooth muscle contraction
levodopa	D00059	BRD-K34730807	N[C@@H](Cc1ccc(O)c(O)c1)C(O)=O	Calcium signaling pathway|Neuroactive ligand-receptor interaction|Parkinson disease|Dopaminergic synapse
progesterone	D00066	BRD-A67479912	CC(=O)[C@H]1CCC2C3CCC4=CC(=O)CC[C@]4(C)C3CC[C@]12C	Oocyte meiosis|Progesterone-mediated oocyte maturation|Estrogen signaling pathway
estrone	D00067	BRD-A37959677	C[C@]12CCC3C(CCc4cc(O)ccc34)C1CCC2=O	Estrogen signaling pathway
testosterone	D00075	BRD-A55393291	C[C@]12CCC3C(CCC4=CC(=O)CC[C@]34C)C1CC[C@@H]2O	Oocyte meiosis
dinoprostone	D00079	BRD-K26521938	CCCCC[C@H](O)\C=C\[C@H]1[C@H](O)CC(=O)[C@@H]1C\C=C/CCCC(O)=O	Neuroactive ligand-receptor interaction
dinoprost	D00081	BRD-M90449146	COC(N)(CO)CO.CCCCC[C@H](O)C=C[C@H]1[C@H](O)C[C@H](O)[C@@H]1CC=CCCCC(O)=O	Calcium signaling pathway|Neuroactive ligand-receptor interaction
hydrocortisone	D00088	BRD-A73635141	CC12CC(O)C3C(CCC4=CC(=O)CCC34C)C2CCC1(O)C(=O)CO	Neuroactive ligand-receptor interaction
tretinoin	D00094	BRD-K06926592	CC(=CC=CC(=CC(=O)O)C)C=CC1=C(C)CCCC1(C)C	Acute myeloid leukemia|Transcriptional misregulation in cancer|Th17 cell differentiation|Pathways in cancer
estradiol	D00105	BRD-A18917088	C[C@]12CCC3C(CCc4cc(O)ccc34)C1CC[C@@H]2O	Endocrine and other factor-regulated calcium reabsorption|Estrogen signaling pathway
tacrolimus	D00107	BRD-K08845546	CO[C@@H]1C[C@@H](CC[C@H]1O)\C=C(/C)[C@H]1OC(=O)[C@@H]2CCCCN2C(=O)C(=O)[C@]2(O)O[C@H](C[C@H](C[C@@H](C)C\C(C)=C/[C@@H](CC=C)C(=O)C[C@H](O)[C@H]1C)OC)[C@H](C[C@H]2C)OC	T cell receptor signaling pathway|MAPK signaling pathway|Cellular senescence|Natural killer cell mediated cytotoxicity|Osteoclast differentiation|Th1 and Th2 cell differentiation|Th17 cell differentiation
aspirin	D00109	BRD-K11433652	CC(=O)Oc1ccccc1C(O)=O	Arachidonic acid metabolism
g-strophanthin	D00112	BRD-K35708212	C[C@@H]1O[C@@H](O[C@H]2C[C@@H](O)[C@]3(CO)[C@H]4[C@H](O)C[C@]5(C)[C@H](CC[C@]5(O)[C@@H]4CC[C@]3(O)C2)C6=CC(=O)OC6)[C@H](O)[C@H](O)[C@H]1O	Adrenergic signaling in cardiomyocytes|Cardiac muscle contraction
atropine	D00113	BRD-M35773784	CN1[C@@H]2CC[C@@H]1C[C@H](C2)OC(=O)C(CO)c1ccccc1.CN1[C@@H]2CC[C@@H]1C[C@H](C2)OC(=O)C(CO)c1ccccc1	Cholinergic synapse|Calcium signaling pathway|Gastric acid secretion|Neuroactive ligand-receptor interaction
naproxen	D00118	BRD-A87719232	COc1ccc2cc(ccc2c1)C(C)C(=O)O	Arachidonic acid metabolism
sulindac	D00120	BRD-A03427350	CC1=C(CC(=O)O)c2cc(F)ccc2C1=Cc3ccc(cc3)S(=O)C	Arachidonic acid metabolism
calcifediol	D00122	BRD-A78971512	CC(CCCC(C)(C)O)C1CCC2C1(C)CCC\C2=C/C=C1/CC(O)CCC1=C	Endocrine and other factor-regulated calcium reabsorption
ephedrine	D00124	BRD-A13982089	C[N+](C)(C)CC(O)c1ccc(O)c(O)c1	Calcium signaling pathway|Salivary secretion|Neuroactive ligand-receptor interaction|Vascular smooth muscle contraction|Adrenergic signaling in cardiomyocytes
ibuprofen	D00126	BRD-A17655518	CC(C)Cc1ccc(cc1)C(C)C(O)=O	Arachidonic acid metabolism
piroxicam	D00127	BRD-A57382968	CN1C(C(=O)Nc2ccccn2)C(=O)c2ccccc2S1(=O)=O	Arachidonic acid metabolism
calcitriol	D00129	BRD-A66229260	CC(CCCC(C)(C)O)C1CCC2C1(C)CCC\C2=C/C=C1/CC(O)CC(O)C1=C	Mineral absorption|Endocrine and other factor-regulated calcium reabsorption
diflunisal	D00130	BRD-K22031190	OC(=O)c1cc(ccc1O)-c1ccc(F)cc1F	Arachidonic acid metabolism
disulfiram	D00131	BRD-K32744045	CCN(CC)C(=S)SSC(=S)N(CC)CC	Fatty acid degradation|Glycolysis / Gluconeogenesis|Pyruvate metabolism
ketoprofen	D00132	BRD-A97739905	CC(C(O)=O)c1cccc(c1)C(=O)c1ccccc1	Arachidonic acid metabolism
haloperidol	D00136	BRD-K67783091	OC1(CCN(CCCC(=O)c2ccc(F)cc2)CC1)c1ccc(Cl)cc1	Neuroactive ligand-receptor interaction|Dopaminergic synapse
scopolamine	D00138	BRD-A14566392	CN1C2CC(CC1C3OC32)OC(=O)C(CO)c4ccccc4	Cholinergic synapse|Neuroactive ligand-receptor interaction|cAMP signaling pathway
methotrexate	D00142	BRD-A55424491	CN(Cc1cnc2nc(N)nc(N)c2n1)c1ccc(cc1)C(=O)NC(CCC(O)=O)C(O)=O	One carbon pool by folate|Folate biosynthesis
hyoscyamine	D00147	BRD-A78303415	CN1C2CC[C@@H]1C[C@H](C2)OC(=O)[C@H](CO)c1ccccc1	Calcium signaling pathway|Gastric acid secretion|Salivary secretion|Neuroactive ligand-receptor interaction|Cholinergic synapse
mefenamic acid	D00151	BRD-K92778217	Cc1cccc(Nc2ccccc2C(O)=O)c1C	Arachidonic acid metabolism
aminocaproic acid	D00160	BRD-K64931368	NCCCCCC(O)=O	Complement and coagulation cascades
mercaptopurine	D00161	BRD-K91601245	S=c1[nH]cnc2nc[nH]c12	Purine metabolism
chenodiol	D00163	BRD-K18135438	C[C@H](CCC(O)=O)[C@H]1CC[C@H]2[C@@H]3[C@H](O)C[C@@H]4C[C@H](O)CC[C@]4(C)[C@H]3CC[C@]12C	Bile secretion
meclofenamate sodium	D00169	BRD-K50398167	Cc1ccc(Cl)c(Nc2ccccc2C(O)=O)c1Cl	Arachidonic acid metabolism
protirelin	D00176	BRD-A16997652	NC(=O)C1CCCN1C(=O)C(Cc1c[nH]cn1)NC(=O)C1CCC(=O)N1	Calcium signaling pathway|Neuroactive ligand-receptor interaction
alprostadil	D00180	BRD-K52459643	CCCCC[C@H](O)\C=C\[C@H]1[C@H](O)CC(=O)[C@@H]1CCCCCCC(O)=O	Calcium signaling pathway|Neuroactive ligand-receptor interaction
argatroban	D00181	BRD-A48261811	C[C@@H]1CCN([C@H](C1)C(O)=O)C(=O)[C@H](CCCN=C(N)N)NS(=O)(=O)c1cccc2CC(C)CNc12	Complement and coagulation cascades|Neuroactive ligand-receptor interaction
norethindrone	D00182	BRD-A09349126	CC(=O)O[C@]1(CCC2C3CCC4=CC(=O)CC[C@@H]4C3CC[C@@]21C)C#C	Oocyte meiosis|Progesterone-mediated oocyte maturation|Estrogen signaling pathway
estriol	D00185	BRD-A18620900	C[C@]12CCC3C(CCc4cc(O)ccc34)C1C[C@@H](O)[C@@H]2O	Endocrine and other factor-regulated calcium reabsorption|Estrogen signaling pathway
physostigmine	D00196	BRD-A37052580	CNC(=O)Oc1ccc2N(C)C3N(C)CC[C@@]3(C)c2c1	Cholinergic synapse
reserpine	D00197	BRD-K44495371	CO[C@H]1[C@@H](C[C@@H]2CN3CCc4c([nH]c5cc(OC)ccc45)[C@@H]3C[C@H]2[C@@H]1C(=O)OC)OC(=O)c1cc(OC)c(OC)c(OC)c1	Synaptic vesicle cycle|Serotonergic synapse|Dopaminergic synapse
acarbose	D00216	BRD-A16444946	C[C@H]1O[C@H](O[C@@H]2[C@@H](CO)O[C@H](O[C@@H]3[C@@H](CO)OC(O)[C@H](O)[C@H]3O)[C@H](O)[C@H]2O)[C@H](O)[C@@H](O)[C@@H]1N[C@H]1C=C(CO)[C@@H](O)[C@H](O)[C@H]1O	Pancreatic secretion|Galactose metabolism|Starch and sucrose metabolism|Carbohydrate digestion and absorption
acetaminophen	D00217	BRD-K41524689	CC(=O)Nc1ccc(O)cc1	Arachidonic acid metabolism
acetazolamide	D00218	BRD-K43457670	CC(=O)Nc1nnc(s1)S(N)(=O)=O	Proximal tubule bicarbonate reclamation
acetohexamide	D00219	BRD-K52960356	CC(=O)c1ccc(cc1)S(=O)(=O)NC(=O)NC1CCCCC1	Insulin secretion|Type II diabetes mellitus|ABC transporters
allopurinol	D00224	BRD-K86307448	O=c1[nH]cnc2[nH]ncc12	Peroxisome|Purine metabolism
alprazolam	D00225	BRD-K32398298	Cc1nnc2CN=C(c3ccccc3)c3cc(Cl)ccc3-n12	GABAergic synapse|Neuroactive ligand-receptor interaction
aminophylline	D00227	BRD-M53001068	Cn1c(=O)n(C)c2nc[nH]c2c1=O.Cn1c(=O)n(C)c2nc[nH]c2c1=O	Calcium signaling pathway|cGMP-PKG signaling pathway|Neuroactive ligand-receptor interaction|Vascular smooth muscle contraction|cAMP signaling pathway
amoxapine	D00228	BRD-K02265150	Clc1ccc2Oc3ccccc3N=C(N3CCNCC3)c2c1	Synaptic vesicle cycle|Serotonergic synapse
astemizole	D00234	BRD-K37249724	COc1ccc(CCN2CCC(CC2)Nc2nc3ccccc3n2Cc2ccc(F)cc2)cc1	Neuroactive ligand-receptor interaction|Inflammatory mediator regulation of TRP channels
atenolol	D00235	BRD-A20239487	CC(C)NCC(O)COc1ccc(CC(N)=O)cc1	Neuroactive ligand-receptor interaction|Adrenergic signaling in cardiomyocytes
baclofen	D00241	BRD-A84174873	NCC(CC(O)=O)c1ccc(Cl)cc1	GABAergic synapse|Neuroactive ligand-receptor interaction|cAMP signaling pathway
betamethasone	D00244	BRD-A02180903	C[C@H]1CC2C3CCC4=CC(=O)C=C[C@]4(C)[C@@]3(F)[C@@H](O)C[C@]2(C)[C@@]1(O)C(=O)CO	Neuroactive ligand-receptor interaction
budesonide	D00246	BRD-A34299591	CCCC1O[C@@H]2C[C@H]3[C@@H]4CCC5=CC(=O)C=C[C@]5(C)[C@H]4[C@@H](O)C[C@]3(C)[C@@]2(O1)C(=O)CO	Neuroactive ligand-receptor interaction
capsaicin	D00250	BRD-K16336526	COc1cc(CNC(=O)CCCC/C=C\C(C)C)ccc1O	Neuroactive ligand-receptor interaction
captopril	D00251	BRD-K54529596	C[C@H](CS)C(=O)N1CCC[C@H]1C(O)=O	Renin-angiotensin system
carbamazepine	D00252	BRD-K71799949	NC(=O)N1c2ccccc2C=Cc2ccccc12	Dopaminergic synapse
carvedilol	D00255	BRD-A10977446	COc1ccccc1OCCNCC(O)COc1cccc2[nH]c3ccccc3c12	Calcium signaling pathway|Dilated cardiomyopathy|cGMP-PKG signaling pathway|Neuroactive ligand-receptor interaction|Vascular smooth muscle contraction|Adrenergic signaling in cardiomyocytes|cAMP signaling pathway
chlordiazepoxide	D00267	BRD-K86595100	CNC1=Nc2ccc(Cl)cc2C(=[N+]([O-])C1)c3ccccc3	GABAergic synapse|Neuroactive ligand-receptor interaction
chlorotrianisene	D00269	BRD-K27062708	COc1ccc(cc1)C(Cl)=C(c1ccc(OC)cc1)c1ccc(OC)cc1	Estrogen signaling pathway
chlorpromazine	D00270	BRD-A09073503	CN(C)CCC[N+]1([O-])c2ccccc2Sc2ccc(Cl)cc12	Cholinergic synapse|Neuroactive ligand-receptor interaction|Serotonergic synapse|Dopaminergic synapse
cisapride	D00274	BRD-K06895174	CO[C@H]1CN(CCCOc2ccc(F)cc2)CC[C@H]1NC(=O)c1cc(Cl)c(N)cc1OC	Calcium signaling pathway|Serotonergic synapse|Neuroactive ligand-receptor interaction
clofibrate	D00279	BRD-K45252063	CCOC(=O)C(C)(C)Oc1ccc(Cl)cc1	PPAR signaling pathway|Adipocytokine signaling pathway
clonazepam	D00280	BRD-K38183498	[O-][N+](=O)c1ccc2NC(=O)CN=C(c3ccccc3Cl)c2c1	GABAergic synapse|Neuroactive ligand-receptor interaction
clonidine	D00281	BRD-K98530306	Clc1cccc(Cl)c1N=C1NCCN1	cGMP-PKG signaling pathway|Neuroactive ligand-receptor interaction
clozapine	D00283	BRD-K37289225	CN1CCN(CC1)C1=Nc2cc(Cl)ccc2Nc2ccccc12	Neuroactive ligand-receptor interaction|Serotonergic synapse|Dopaminergic synapse
danazol	D00289	BRD-A20243730	CC12CCC3C(CCC4=Cc5oncc5CC34C)C2CCC1(O)C#C	Oocyte meiosis|Progesterone-mediated oocyte maturation|Estrogen signaling pathway
dexamethasone	D00292	BRD-A10188456	C[C@@H]1CC2C3CCC4=CC(=O)C=C[C@]4(C)[C@@]3(F)[C@@H](O)C[C@]2(C)[C@@]1(O)C(=O)CO	Neuroactive ligand-receptor interaction
diazepam	D00293	BRD-K16508793	CN1c2ccc(Cl)cc2C(=NCC1=O)c1ccccc1	GABAergic synapse|Neuroactive ligand-receptor interaction
diazoxide	D00294	BRD-K73109821	CC1=Nc2ccc(Cl)cc2S(=O)(=O)N1	Insulin secretion
cimetidine	D00295	BRD-K18618618	CNC(=NC#N)NCCSCc1nc[nH]c1C	Calcium signaling pathway|Gastric acid secretion|Neuroactive ligand-receptor interaction
digitoxin	D00297	BRD-A93236127	C[C@H]1O[C@H](C[C@H](O)[C@@H]1O)O[C@H]1[C@@H](O)C[C@H](O[C@H]2[C@@H](O)C[C@H](O[C@H]3CC[C@@]4(C)[C@H](CCC5C4CC[C@]4(C)[C@H](CC[C@]54O)C4=CC(=O)OC4)C3)O[C@@H]2C)O[C@@H]1C	Adrenergic signaling in cardiomyocytes|Cardiac muscle contraction
digoxin	D00298	BRD-A75144621	C[C@H]1O[C@H](C[C@H](O)[C@@H]1O)O[C@H]1[C@@H](O)C[C@H](O[C@H]2[C@@H](O)C[C@H](O[C@H]3CC[C@@]4(C)[C@H](CC[C@@H]5[C@@H]4C[C@@H](O)[C@]4(C)C(CC[C@]54O)C4=CC(=O)OC4)C3)O[C@@H]2C)O[C@@H]1C	Adrenergic signaling in cardiomyocytes|Cardiac muscle contraction
diphenhydramine	D00300	BRD-K47278471	CN(C)CCOC(c1ccccc1)c1ccccc1	Calcium signaling pathway|Neuroactive ligand-receptor interaction
dipyridamole	D00302	BRD-K86301799	OCCN(CCO)c1nc(N2CCCCC2)c2nc(nc(N3CCCCC3)c2n1)N(CCO)CCO	cGMP-PKG signaling pathway|cAMP signaling pathway
disopyramide	D00303	BRD-A29734509	CC(C)N(CCC(C(N)=O)(c1ccccc1)c1ccccn1)C(C)C	Adrenergic signaling in cardiomyocytes|Dopaminergic synapse
droperidol	D00308	BRD-K97158071	Fc1ccc(cc1)C(=O)CCCN1CCC(=CC1)n1c2ccccc2[nH]c1=O	Neuroactive ligand-receptor interaction|Dopaminergic synapse
etodolac	D00315	BRD-A16998493	CCC1C=CC=C2C1=NC1=C2CCOC1(CC)CC(O)=O	Arachidonic acid metabolism
etretinate	D00316	BRD-K36248164	CCOC(=O)C=C(C)C=CC=C(C)C=Cc1c(C)cc(OC)c(C)c1C	Th17 cell differentiation
famotidine	D00318	BRD-K00673382	NC(N)=Nc1nc(CSCC\C(N)=N/S(N)(=O)=O)cs1	Calcium signaling pathway|Gastric acid secretion|Neuroactive ligand-receptor interaction
felodipine	D00319	BRD-A30815329	CCOC(=O)C1=C(C)NC(C)=C(C1c1cccc(Cl)c1Cl)C(=O)OC	Calcium signaling pathway|Vascular smooth muscle contraction|Adrenergic signaling in cardiomyocytes|Cardiac muscle contraction
finasteride	D00321	BRD-A83081521	CC(C)(C)NC(=O)[C@H]1CCC2C3CCC4NC(=O)C=C[C@]4(C)C3CC[C@]12C	Steroid hormone biosynthesis
flunisolide	D00324	BRD-A65449987	CC1(C)O[C@@H]2CC3C4C[C@H](F)C5=CC(=O)C=CC5(C)C4C(O)CC3(C)[C@@]2(O1)C(=O)CO	Neuroactive ligand-receptor interaction
fluocinonide	D00325	BRD-K47036706	CC(=O)OCC(=O)[C@@]12OC(C)(C)O[C@@H]1C[C@H]1[C@H]3C[C@H](F)C4=CC(=O)C=C[C@]4(C)[C@@]3(F)[C@@H](O)C[C@]21C	Neuroactive ligand-receptor interaction
fluoxetine	D00326	BRD-A31159102	CNCCC(Oc1ccc(cc1)C(F)(F)F)c1ccccc1	Serotonergic synapse
fluoxymesterone	D00327	BRD-A21490874	CC1(O)CCC2C3CCC4=CC(=O)CCC4(C)C3(F)C(O)CC12C	Oocyte meiosis|Pathways in cancer
flurandrenolide	D00328	BRD-K00824317	CC1(C)O[C@@H]2C[C@H]3[C@@H]4C[C@H](F)C5=CC(=O)CC[C@]5(C)[C@H]4[C@@H](O)C[C@]3(C)[C@@]2(O1)C(=O)CO	Neuroactive ligand-receptor interaction
flurbiprofen	D00330	BRD-A86044036	CC(C(O)=O)c1ccc(c(F)c1)-c1ccccc1	Arachidonic acid metabolism
gabapentin	D00332	BRD-K62737565	NCC1(CC(O)=O)CCCCC1	GABAergic synapse|MAPK signaling pathway
gemfibrozil	D00334	BRD-K11129031	Cc1ccc(C)c(OCCCC(C)(C)C(O)=O)c1	PPAR signaling pathway|Adipocytokine signaling pathway
glipizide	D00335	BRD-K12219985	Cc1cnc(cn1)C(=O)NCCc1ccc(cc1)S(=O)(=O)NC(=O)NC1CCCCC1	Insulin secretion|Type II diabetes mellitus|ABC transporters
glyburide	D00336	BRD-K36927236	COc1ccc(Cl)cc1C(=O)NCCc2ccc(cc2)S(=O)(=O)NC(=O)NC3CCCCC3	Insulin secretion|Type II diabetes mellitus|ABC transporters
hydroxyurea	D00341	BRD-K51747290	NC(=O)NO	p53 signaling pathway|Pyrimidine metabolism|Glutathione metabolism|Purine metabolism
isotretinoin	D00348	BRD-K76723084	CC(/C=C/C1=C(C)CCCC1(C)C)=C\C=C\C(C)=C/C(O)=O	Th17 cell differentiation
isradipine	D00349	BRD-A69927616	COC(=O)C1C(C(=C(C)N=C1C)C(=O)OC(C)C)c2cccc3nonc23	Calcium signaling pathway|Vascular smooth muscle contraction|Adrenergic signaling in cardiomyocytes|Cardiac muscle contraction
ketoconazole	D00351	BRD-A76019558	CC(=O)N1CCN(CC1)c2ccc(OCC3COC(Cn4ccnc4)(O3)c5ccc(Cl)cc5Cl)cc2	Steroid hormone biosynthesis
lamotrigine	D00354	BRD-K93460210	Nc1nnc(c(N)n1)-c1cccc(Cl)c1Cl	Dopaminergic synapse
lansoprazole	D00355	BRD-A49172652	Cc1c(OCC(F)(F)F)ccnc1CS(=O)c1nc2ccccc2[nH]1	Gastric acid secretion|Collecting duct acid secretion
latanoprost	D00356	BRD-K10961822	CC(C)OC(=O)CCC\C=C/C[C@H]1[C@@H](O)C[C@@H](O)[C@@H]1CC[C@@H](O)CCc1ccccc1	Calcium signaling pathway|Neuroactive ligand-receptor interaction
lidocaine	D00358	BRD-K52662033	CCN(CC)CC(=O)Nc1c(C)cccc1C	Adrenergic signaling in cardiomyocytes|Dopaminergic synapse
lovastatin	D00359	BRD-A70155556	CCC(C)C(=O)OC1CC(C)C=C2C=CC(C)C(CCC(O)CC(O)CC(=O)O)C12	Terpenoid backbone biosynthesis
lisinopril	D00362	BRD-K67966701	NCCCC[C@H](N[C@@H](CCc1ccccc1)C(O)=O)C(=O)N1CCC[C@H]1C(O)=O	Renin-angiotensin system
loratadine	D00364	BRD-K82795137	CCOC(=O)N1CCC(CC1)=C1c2ccc(Cl)cc2CCc2cccnc12	Neuroactive ligand-receptor interaction|Inflammatory mediator regulation of TRP channels
lorazepam	D00365	BRD-A11990600	OC1N=C(c2ccccc2Cl)c2cc(Cl)ccc2NC1=O	GABAergic synapse|Neuroactive ligand-receptor interaction
lypressin	D00366	BRD-K93331255	NCCCC[C@H](NC(=O)[C@@H]1CCCN1C(=O)[C@@H]1CSSC[C@H](N)C(=O)N[C@@H](Cc2ccc(O)cc2)C(=O)N[C@@H](Cc2ccccc2)C(=O)N[C@@H](CCC(N)=O)C(=O)N[C@@H](CC(N)=O)C(=O)N1)C(=O)NCC(N)=O	Calcium signaling pathway|Vascular smooth muscle contraction|Neuroactive ligand-receptor interaction|Vasopressin-regulated water reabsorption
theophylline	D00371	BRD-K97799481	Cn1c2nc[nH]c2c(=O)n(C)c1=O	Calcium signaling pathway|cGMP-PKG signaling pathway|Neuroactive ligand-receptor interaction|Vascular smooth muscle contraction|cAMP signaling pathway
thioridazine	D00373	BRD-A84481105	CSc1ccc2Sc3ccccc3N(CCC3CCCCN3C)c2c1	Neuroactive ligand-receptor interaction|Dopaminergic synapse
thiothixene	D00374	BRD-K55070890	CN(C)S(=O)(=O)c1ccc2Sc3ccccc3\C(=C\CCN3CCNCC3)c2c1	Neuroactive ligand-receptor interaction|Dopaminergic synapse
mephenytoin	D00375	BRD-A83937277	CCC1(NC(=O)N(C)C1=O)c1ccccc1	Dopaminergic synapse
timolol	D00378	BRD-K08806317	CC(C)(C)NC[C@H](O)COc1nsnc1N1CCOCC1	Calcium signaling pathway|cGMP-PKG signaling pathway|Neuroactive ligand-receptor interaction|Adrenergic signaling in cardiomyocytes|cAMP signaling pathway
tolazamide	D00379	BRD-K32164935	Cc1ccc(cc1)S(=O)(=O)NC(=O)NN1CCCCCC1	Insulin secretion|Type II diabetes mellitus|ABC transporters
tolbutamide	D00380	BRD-K85119730	CCCCNC(=O)NS(=O)(=O)c1ccc(C)cc1	Insulin secretion|Type II diabetes mellitus|ABC transporters
triamcinolone	D00385	BRD-A30717181	CC(=O)OCC(=O)[C@@]1(O)[C@@H](CC2C3CCC4=CC(=O)C=C[C@]4(C)[C@@]3(F)[C@@H](O)C[C@@]21C)OC(=O)C	Neuroactive ligand-receptor interaction
triamterene	D00386	BRD-K92049597	Nc1nc(N)c2nc(-c3ccccc3)c(N)nc2n1	Aldosterone-regulated sodium reabsorption
triflupromazine	D00390	BRD-K63675182	CN(C)CCCN1c2ccccc2Sc2ccc(cc12)C(F)(F)F	Neuroactive ligand-receptor interaction|Dopaminergic synapse
trimipramine	D00394	BRD-A19195498	CC(CN(C)C)CN1c2ccccc2CCc2ccccc12	Synaptic vesicle cycle|Serotonergic synapse
troglitazone	D00395	BRD-A13084692	Cc1c(C)c2OC(C)(COc3ccc(CC4SC(=O)NC4=O)cc3)CCc2c(C)c1O	PPAR signaling pathway|AMPK signaling pathway
tropicamide	D00397	BRD-A79672927	CCN(Cc1ccncc1)C(=O)C(CO)c1ccccc1	Calcium signaling pathway|Gastric acid secretion|Salivary secretion|Neuroactive ligand-receptor interaction|Cholinergic synapse
valproic acid	D00399	BRD-K41260949	CCCC(CCC)C(O)=O	GABAergic synapse|Calcium signaling pathway
valsartan	D00400	BRD-A14792000	CCCCC(=O)N(Cc1ccc(cc1)-c1ccccc1-c1nn[nH]n1)C(C(C)C)C(O)=O	Neuroactive ligand-receptor interaction|Vascular smooth muscle contraction|Adrenergic signaling in cardiomyocytes|Renin-angiotensin system
methimazole	D00401	BRD-K54416256	Cn1cc[nH]c1=S	Thyroid hormone synthesis
methyldopa	D00405	BRD-K48578705	C[C@](N)(Cc1ccc(O)c(O)c1)C(O)=O	cGMP-PKG signaling pathway|Neuroactive ligand-receptor interaction
methylprednisolone	D00407	BRD-K35240538	C[C@H]1C[C@H]2[C@@H]3CC[C@](O)(C(=O)CO)[C@@]3(C)C[C@H](O)[C@@H]2[C@@]4(C)C=CC(=O)C=C14	Neuroactive ligand-receptor interaction
methyltestosterone	D00408	BRD-K84036904	C[C@]1(O)CC[C@H]2[C@@H]3CCC4=CC(=O)CC[C@]4(C)[C@H]3CC[C@]12C	Oocyte meiosis|Pathways in cancer
metyrapone	D00410	BRD-K46862739	CC(C)(C(=O)c1cccnc1)c1cccnc1	Steroid hormone biosynthesis
zafirlukast	D00411	BRD-K71289571	COc1cc(ccc1Cc1cn(C)c2ccc(NC(=O)OC3CCCC3)cc12)C(=O)NS(=O)(=O)c1ccccc1C	Calcium signaling pathway|Neuroactive ligand-receptor interaction
zileuton	D00414	BRD-A56359832	CC(N(O)C(N)=O)c1cc2ccccc2s1	Arachidonic acid metabolism
zolmitriptan	D00415	BRD-K54314721	CN(C)CCc1c[nH]c2ccc(C[C@H]3COC(=O)N3)cc12	Neuroactive ligand-receptor interaction|Serotonergic synapse
milrinone	D00417	BRD-K67080878	Cc1[nH]c(=O)c(cc1-c1ccncc1)C#N	cGMP-PKG signaling pathway|Purine metabolism|cAMP signaling pathway|Apelin signaling pathway
minoxidil	D00418	BRD-K06902185	Nc1cc(nc(N)[n+]1[O-])N1CCCCC1	ABC transporters
misoprostol	D00419	BRD-A50310035	CCCCC(C)(O)CC=C[C@H]1[C@H](O)CC(=O)[C@@H]1CCCCCCC(=O)OC	Neuroactive ligand-receptor interaction|Inflammatory mediator regulation of TRP channels|cAMP signaling pathway
mitotane	D00420	BRD-A31204924	ClC(Cl)C(c1ccc(Cl)cc1)c1ccccc1Cl	Steroid hormone biosynthesis
ramipril	D00421	BRD-A65739223	CCOC(=O)[C@H](CCc1ccccc1)N[C@@H](C)C(=O)N2C(C[C@@H]3CCC[C@@H]32)C(=O)O	Renin-angiotensin system
ranitidine	D00422	BRD-K14204120	CN\C(NCCSCc1ccc(CN(C)C)o1)=C\[N+]([O-])=O	Calcium signaling pathway|Gastric acid secretion|Neuroactive ligand-receptor interaction
nabumetone	D00425	BRD-K65146499	COc1ccc2cc(CCC(C)=O)ccc2c1	Arachidonic acid metabolism
risperidone	D00426	BRD-K53857191	Cc1nc2CCCCn2c(=O)c1CCN1CCC(CC1)c1noc2cc(F)ccc12	Neuroactive ligand-receptor interaction|Serotonergic synapse|Dopaminergic synapse
nadolol	D00432	BRD-A87606379	CC(C)(C)NCC(O)COc1cccc2C[C@@H](O)[C@@H](O)Cc12	Calcium signaling pathway|cGMP-PKG signaling pathway|Neuroactive ligand-receptor interaction|Adrenergic signaling in cardiomyocytes|cAMP signaling pathway
simvastatin	D00434	BRD-A81772229	CCC(C)(C)C(=O)OC1CC(C)C=C2C=CC(C)C(CCC3CC(O)CC(=O)O3)C12	Terpenoid backbone biosynthesis
nifedipine	D00437	BRD-A30977374	COC(=O)C1C(C(=C(C)N=C1C)C(=O)OC)c2ccccc2[N+](=O)[O-]	Calcium signaling pathway|Vascular smooth muscle contraction|Adrenergic signaling in cardiomyocytes|Cardiac muscle contraction
nimodipine	D00438	BRD-A24891640	COCCOC(=O)C1C(C(=C(C)N=C1C)C(=O)OC(C)C)c2cccc(c2)[N+](=O)[O-]	Calcium signaling pathway|Vascular smooth muscle contraction|Adrenergic signaling in cardiomyocytes|Cardiac muscle contraction
nizatidine	D00440	BRD-K46652470	CN\C(NCCSCc1csc(CN(C)C)n1)=C\[N+]([O-])=O	Calcium signaling pathway|Gastric acid secretion|Neuroactive ligand-receptor interaction
spironolactone	D00443	BRD-K67919934	CC(=O)S[C@@H]1CC2=CC(=O)CC[C@]2(C)[C@@H]2CC[C@@]3(C)[C@H](CC[C@@]33CCC(=O)O3)[C@H]12	Aldosterone-regulated sodium reabsorption
sumatriptan	D00451	BRD-K50938287	CNS(=O)(=O)Cc1ccc2[nH]cc(CCN(C)C)c2c1	Neuroactive ligand-receptor interaction|Serotonergic synapse
olanzapine	D00454	BRD-K18895904	CN1CCN(CC1)C1=Nc2ccccc2Nc2sc(C)cc12	Neuroactive ligand-receptor interaction|Serotonergic synapse|Dopaminergic synapse
omeprazole	D00455	BRD-A55962179	COc1ccc2nc([nH]c2c1)S(=O)Cc1ncc(C)c(OC)c1C	Gastric acid secretion|Collecting duct acid secretion
ondansetron	D00456	BRD-A19736161	Cc1nccn1CC1CCc2c(C1=O)c1ccccc1n2C	Serotonergic synapse
oxaprozin	D00463	BRD-K25394294	OC(=O)CCc1nc(c(o1)-c1ccccc1)-c1ccccc1	Arachidonic acid metabolism
oxybutynin	D00465	BRD-A65013509	CCN(CC)CC#CCOC(=O)C(O)(C1CCCCC1)c1ccccc1	Cholinergic synapse|Calcium signaling pathway|Neuroactive ligand-receptor interaction
prednisolone	D00472	BRD-A27887842	C[C@]12C[C@H](O)C3C(CCC4=CC(=O)C=C[C@]34C)C1CC[C@]2(O)C(=O)CO	Neuroactive ligand-receptor interaction
prednisone	D00473	BRD-A62525898	C[C@]12CC(=O)C3C(CCC4=CC(=O)C=C[C@]34C)C1CC[C@]2(O)C(=O)CO	Neuroactive ligand-receptor interaction
promethazine hydrochloride	D00480	BRD-A46335897	CC(CN1c2ccccc2Sc2ccccc12)N(C)C	Calcium signaling pathway|Neuroactive ligand-receptor interaction|Inflammatory mediator regulation of TRP channels
propantheline bromide	D00481	BRD-K90885812	CC(C)[N+](C)(CCOC(=O)C1c2ccccc2Oc2ccccc12)C(C)C	Calcium signaling pathway|Gastric acid secretion|Neuroactive ligand-receptor interaction|Cholinergic synapse|cAMP signaling pathway
pyridostigmine bromide	D00487	BRD-K69688083	CN(C)C(=O)Oc1ccc[n+](C)c1	Cholinergic synapse|Glycerophospholipid metabolism
paclitaxel	D00491	BRD-A23723433	CC(=O)OC1C2=C(C)C(CC(O)(C(OC(=O)c3ccccc3)C4C5(COC5CC(O)C4(C)C1=O)OC(=O)C)C2(C)C)OC(=O)C(O)C(NC(=O)c6ccccc6)c7ccccc7	Gap junction
prochlorperazine	D00493	BRD-K19352500	CN1CCN(CCCN2c3ccccc3Sc3ccc(Cl)cc23)CC1	Neuroactive ligand-receptor interaction|Dopaminergic synapse
pentobarbital	D00499	BRD-A44448661	CCCC(C)C1(CC)C(=O)NC(=O)NC1=O	GABAergic synapse|Neuroactive ligand-receptor interaction
perphenazine	D00503	BRD-K10995081	OCCN1CCN(CCCN2c3ccccc3Sc3ccc(Cl)cc23)CC1	Neuroactive ligand-receptor interaction|Dopaminergic synapse
phenelzine sulfate	D00505	BRD-K87024524	NNCCc1ccccc1	Tryptophan metabolism|Glycine, serine and threonine metabolism|Serotonergic synapse|Phenylalanine metabolism|Dopaminergic synapse|Drug metabolism|Arginine and proline metabolism|Histidine metabolism|Tyrosine metabolism
phenoxybenzamine hydrochloride	D00507	BRD-A67799922	CC(COc1ccccc1)N(CCCl)Cc1ccccc1	Neuroactive ligand-receptor interaction|Vascular smooth muscle contraction
phenylbutazone	D00510	BRD-K10843433	CCCCC1C(=O)N(N(C1=O)c1ccccc1)c1ccccc1	Arachidonic acid metabolism
phenytoin	D00512	BRD-K55930204	O=C1NC(=O)C(N1)(c1ccccc1)c1ccccc1	Dopaminergic synapse
pindolol	D00513	BRD-A97701745	CC(C)NCC(O)COc1cccc2[nH]ccc12	Neuroactive ligand-receptor interaction|Adrenergic signaling in cardiomyocytes
dimenhydrinate	D00520	BRD-M98649031	Cn1c2nc(Cl)[nH]c2c(=O)n(C)c1=O.CN(C)CCOC(c1ccccc1)c1ccccc1	Calcium signaling pathway|Neuroactive ligand-receptor interaction
terfenadine	D00521	BRD-A06352418	CC(C)(C)c1ccc(cc1)C(O)CCCN1CCC(CC1)C(O)(c1ccccc1)c1ccccc1	Neuroactive ligand-receptor interaction|Inflammatory mediator regulation of TRP channels
candesartan	D00522	BRD-K84091759	CCOc1nc2cccc(C(O)=O)c2n1Cc1ccc(cc1)-c1ccccc1-c1nnn[nH]1	Neuroactive ligand-receptor interaction|Vascular smooth muscle contraction|Adrenergic signaling in cardiomyocytes|Renin-angiotensin system
irbesartan	D00523	BRD-K60038276	CCCCC1=NC2(CCCC2)C(=O)N1Cc1ccc(cc1)-c1ccccc1-c1nnn[nH]1	Neuroactive ligand-receptor interaction|Vascular smooth muscle contraction|Adrenergic signaling in cardiomyocytes|Renin-angiotensin system
carbachol	D00524	BRD-K75037734	C[N+](C)(C)CCOC(N)=O	Cholinergic synapse|Neuroactive ligand-receptor interaction
pilocarpine	D00525	BRD-K85090592	CC[C@H]1[C@@H](Cc2cncn2C)COC1=O	Cholinergic synapse|Neuroactive ligand-receptor interaction|Salivary secretion
caffeine	D00528	BRD-K02404261	Cn1cnc2n(C)c(=O)n(C)c(=O)c12	Calcium signaling pathway|Vascular smooth muscle contraction|Neuroactive ligand-receptor interaction|cAMP signaling pathway
montelukast sodium	D00529	BRD-K69470111	CC(C)(O)c1ccccc1CC[C@@H](SCC1(CC(O)=O)CC1)c1cccc(\C=C\c2ccc3ccc(Cl)cc3n2)c1	Calcium signaling pathway|Neuroactive ligand-receptor interaction
zaleplon	D00530	BRD-K92657060	CCN(C(C)=O)c1cccc(c1)-c1ccnc2c(cnn12)C#N	GABAergic synapse|Neuroactive ligand-receptor interaction
nitrazepam	D00531	BRD-K57930253	[O-][N+](=O)c1ccc2NC(=O)CN=C(c3ccccc3)c2c1	GABAergic synapse|Neuroactive ligand-receptor interaction
oxcarbazepine	D00533	BRD-K04196797	NC(=O)N1c2ccccc2CC(=O)c2ccccc12	Dopaminergic synapse
vigabatrin	D00535	BRD-A07893380	NC(CCC(O)=O)C=C	GABAergic synapse
felbamate	D00536	BRD-K99107520	NC(=O)OCC(COC(N)=O)c1ccccc1	Neuroactive ligand-receptor interaction|Glutamatergic synapse
topiramate	D00537	BRD-K29653726	CC1(C)O[C@@H]2CO[C@@]3(COS(N)(=O)=O)OC(C)(C)O[C@H]3[C@@H]2O1	GABAergic synapse|Neuroactive ligand-receptor interaction|Calcium signaling pathway|Glutamatergic synapse
zonisamide	D00538	BRD-A28095882	CN1C2CCC1CC(C2)OC(c3ccccc3)c4ccccc4N	Calcium signaling pathway|MAPK signaling pathway|Dopaminergic synapse
ethosuximide	D00539	BRD-A99633051	CCC1(C)CC(=O)NC1=O	Calcium signaling pathway|MAPK signaling pathway
glycopyrrolate	D00540	BRD-A81233518	C[N+]1(C)CCC(C1)OC(=O)C(O)(C1CCCC1)c1ccccc1	Cholinergic synapse|Calcium signaling pathway|Gastric acid secretion|Neuroactive ligand-receptor interaction
etomidate	D00548	BRD-A54880345	CCOC(=O)c1cncn1C(C)c1ccccc1	Neuroactive ligand-receptor interaction
propofol	D00549	BRD-K82255054	CC(C)c1cccc(C(C)C)c1O	GABAergic synapse|Neuroactive ligand-receptor interaction
midazolam	D00550	BRD-K00532621	Cc1ncc2CN=C(c3ccccc3F)c4cc(Cl)ccc4-n12	GABAergic synapse|Neuroactive ligand-receptor interaction
tetracaine	D00551	BRD-K45071273	CCCCNc1ccc(cc1)C(=O)OCCN(C)C	Dopaminergic synapse
benzocaine	D00552	BRD-K75466013	CCOC(=O)c1ccc(N)cc1	Dopaminergic synapse
prilocaine	D00553	BRD-A53952395	CCCNC(C)C(=O)Nc1ccccc1C	Dopaminergic synapse
ethinyl estradiol	D00554	BRD-K48195008	C[C@]12CC[C@H]3[C@@H](CCc4cc(O)ccc34)[C@@H]1CC[C@@]2(O)C#C	Pathways in cancer|Breast cancer|Estrogen signaling pathway
carbidopa	D00558	BRD-A69512159	CC(Cc1ccc(O)c(O)c1)(NN)C(=O)O	Serotonergic synapse|Dopaminergic synapse
pimozide	D00560	BRD-K01292756	Fc1ccc(cc1)C(CCCN1CCC(CC1)n1c2ccccc2[nH]c1=O)c1ccc(F)cc1	Neuroactive ligand-receptor interaction|Dopaminergic synapse
sertindole	D00561	BRD-K69116396	Fc1ccc(cc1)-n1cc(C2CCN(CCN3CCNC3=O)CC2)c2cc(Cl)ccc12	Neuroactive ligand-receptor interaction|Serotonergic synapse|Dopaminergic synapse
propylthiouracil	D00562	BRD-K48168960	CCCc1cc(=O)[nH]c(=S)[nH]1	Thyroid hormone signaling pathway|Thyroid hormone synthesis|Autoimmune thyroid disease
mirtazapine	D00563	BRD-A64977602	CN1CCN2C(C1)c1ccccc1Cc1cccnc21	Neuroactive ligand-receptor interaction|Serotonergic synapse
fenofibrate	D00565	BRD-K50388907	CC(C)OC(=O)C(C)(C)Oc1ccc(cc1)C(=O)c1ccc(Cl)cc1	PPAR signaling pathway|Adipocytokine signaling pathway
celecoxib	D00567	BRD-K02637541	Cc1ccc(cc1)-c1cc(nn1-c1ccc(cc1)S(N)(=O)=O)C(F)(F)F	Arachidonic acid metabolism
rofecoxib	D00568	BRD-K21733600	CS(=O)(=O)c1ccc(cc1)C1=C(C(=O)OC1)c1ccccc1	Arachidonic acid metabolism
colchicine	D00570	BRD-K00259736	COc1cc2CC[C@H](NC(C)=O)c3cc(=O)c(OC)ccc3-c2c(OC)c1OC	Gap junction|Phagosome
aminoglutethimide	D00574	BRD-A25234499	CCC1(CCC(=O)NC1=O)c1ccc(N)cc1	Steroid hormone biosynthesis
mestranol	D00575	BRD-A14798026	COc1ccc2C3CC[C@@]4(C)C(CC[C@@]4(O)C#C)C3CCc2c1	Estrogen signaling pathway
diethylstilbestrol	D00577	BRD-K17084514	CCC(=C(CC)c1ccc(O)cc1)c1ccc(O)cc1	Estrogen signaling pathway
fluorouracil	D00584	BRD-K24844714	Fc1c[nH]c(=O)[nH]c1=O	One carbon pool by folate|Pyrimidine metabolism
mifepristone	D00585	BRD-A44780397	CC#CC1(O)CCC2C3CCC4=CC(=O)CCC4=C3C(CC21C)c5ccc(cc5)N(C)C	Neuroactive ligand-receptor interaction|Oocyte meiosis|Progesterone-mediated oocyte maturation|Estrogen signaling pathway
flutamide	D00586	BRD-K28307902	CC(C)C(=O)Nc1ccc(c(c1)C(F)(F)F)[N+]([O-])=O	Pathways in cancer|Prostate cancer
glimepiride	D00593	BRD-K34776109	CCC1=C(C)CN(C(=O)NCCc2ccc(cc2)S(=O)(=O)NC(=O)N[C@H]2CC[C@H](C)CC2)C1=O	Insulin secretion|Type II diabetes mellitus|ABC transporters
repaglinide	D00594	BRD-K82846253	CCOc1cc(CC(=O)N[C@@H](CC(C)C)c2ccccc2N2CCCCC2)ccc1C(O)=O	Insulin secretion|Type II diabetes mellitus|ABC transporters
acebutolol hydrochloride	D00597	BRD-A29260609	CCCC(=O)Nc1ccc(OCC(O)CNC(C)C)c(c1)C(C)=O	Neuroactive ligand-receptor interaction|Adrenergic signaling in cardiomyocytes
prazosin hydrochloride	D00609	BRD-K49111258	COc1cc2nc(nc(N)c2cc1OC)N3CCN(CC3)C(=O)c4ccco4	Neuroactive ligand-receptor interaction|Vascular smooth muscle contraction|Adrenergic signaling in cardiomyocytes
amlodipine besylate	D00615	BRD-A64297288	CCOC(=O)C1=C(NC(=C(C1C2=CC=CC=C2Cl)C(=O)OC)C)COCCN	Calcium signaling pathway|Vascular smooth muscle contraction|Adrenergic signaling in cardiomyocytes|Cardiac muscle contraction
nisoldipine	D00618	BRD-A84465106	COC(=O)C1=C(C)NC(C)=C(C1c1ccccc1[N+]([O-])=O)C(=O)OCC(C)C	Calcium signaling pathway|Vascular smooth muscle contraction|Adrenergic signaling in cardiomyocytes|Cardiac muscle contraction
verapamil hydrochloride	D00619	BRD-A09533288	COc1ccc(CCN(C)CCCC(C#N)(C(C)C)c2ccc(OC)c(OC)c2)cc1OC	Calcium signaling pathway|Vascular smooth muscle contraction|MAPK signaling pathway|Cardiac muscle contraction
benazepril hydrochloride	D00620	BRD-K49807096	CCOC(=O)[C@H](CCc1ccccc1)N[C@H]1CCc2ccccc2N(CC(O)=O)C1=O	Renin-angiotensin system
miglitol	D00625	BRD-K44779798	OCCN1C[C@H](O)[C@@H](O)[C@H](O)[C@H]1CO	Galactose metabolism|Starch and sucrose metabolism|Carbohydrate digestion and absorption
telmisartan	D00627	BRD-K73999723	CCCc1nc2c(C)cc(cc2n1Cc1ccc(cc1)-c1ccccc1C(O)=O)-c1nc2ccccc2n1C	Neuroactive ligand-receptor interaction|Vascular smooth muscle contraction|Adrenergic signaling in cardiomyocytes|Renin-angiotensin system
nitrendipine	D00629	BRD-A02006392	CCOC(=O)C1=C(C)NC(C)=C(C1c1cccc(c1)[N+]([O-])=O)C(=O)OC	Calcium signaling pathway|Vascular smooth muscle contraction|Adrenergic signaling in cardiomyocytes|Cardiac muscle contraction
dopamine hydrochloride	D00633	BRD-K43887077	NCCc1ccc(O)c(O)c1	Calcium signaling pathway|Neuroactive ligand-receptor interaction|Dopaminergic synapse
esmolol hydrochloride	D00644	BRD-A07395371	COC(=O)CCc1ccc(OCC(O)CNC(C)C)cc1	Neuroactive ligand-receptor interaction|Adrenergic signaling in cardiomyocytes
bretylium tosylate	D00645	BRD-K49669424	CC[N+](C)(C)Cc1ccccc1Br	Adrenergic signaling in cardiomyocytes|Cardiac muscle contraction
tolterodine	D00646	BRD-K54316499	CC(C)N(CC[C@H](c1ccccc1)c1cc(C)ccc1O)C(C)C	Cholinergic synapse|Calcium signaling pathway|Neuroactive ligand-receptor interaction
brinzolamide	D00652	BRD-K74913225	CCN[C@H]1CN(CCCOC)S(=O)(=O)c2sc(cc12)S(N)(=O)=O	Proximal tubule bicarbonate reclamation
methazolamide	D00655	BRD-K13356952	CC(=O)N=c1sc(nn1C)S(N)(=O)=O	Proximal tubule bicarbonate reclamation
azelastine hydrochloride	D00659	BRD-A68888262	CN1CCCC(CC1)n1nc(Cc2ccc(Cl)cc2)c2ccccc2c1=O	Calcium signaling pathway|Neuroactive ligand-receptor interaction
dexchlorpheniramine maleate	D00668	BRD-K39462424	CN(C)CC[C@@H](c1ccc(Cl)cc1)c1ccccn1	Neuroactive ligand-receptor interaction|Inflammatory mediator regulation of TRP channels
ranitidine hydrochloride	D00673	BRD-K70505054	CN\C(NCCSCc1ccc(CN(C)C)o1)=C/[N+]([O-])=O	Calcium signaling pathway|Gastric acid secretion|Neuroactive ligand-receptor interaction
granisetron hydrochloride	D00677	BRD-K10860596	CN1[C@H]2CCC[C@@H]1C[C@@H](C2)NC(=O)c3nn(C)c4ccccc34	Serotonergic synapse
mometasone furoate	D00690	BRD-K60640630	C[C@@H]1C[C@H]2[C@@H]3CCC4=CC(=O)C=C[C@]4(C)[C@@]3(Cl)[C@@H](O)C[C@]2(C)[C@@]1(OC(=O)c5ccco5)C(=O)CCl	Neuroactive ligand-receptor interaction
dyphylline	D00691	BRD-A00827783	Cn1c2ncn(CC(O)CO)c2c(=O)n(C)c1=O	Neuroactive ligand-receptor interaction|Vascular smooth muscle contraction|cAMP signaling pathway
flumazenil	D00697	BRD-K98769987	CCOC(=O)c1ncn-2c1CN(C)C(=O)c1cc(F)ccc-21	GABAergic synapse|Neuroactive ligand-receptor interaction
fomepizole	D00707	BRD-K56810756	Cc1cn[nH]c1	Metabolism of xenobiotics by cytochrome P450
levetiracetam	D00709	BRD-K49404994	CC[C@H](N1CCCC1=O)C(N)=O	ECM-receptor interaction
mepenzolate bromide	D00720	BRD-A62421304	C[N+]1(C)CCCC(C1)OC(=O)C(O)(c1ccccc1)c1ccccc1	Cholinergic synapse|Calcium signaling pathway|Gastric acid secretion|Neuroactive ligand-receptor interaction
tridihexethyl chloride	D00723	BRD-A22152765	CC[N+](CC)(CC)CCC(O)(C1CCCCC1)c1ccccc1	Cholinergic synapse|Calcium signaling pathway|Neuroactive ligand-receptor interaction
metoclopramide	D00726	BRD-K75641298	CCN(CC)CCNC(=O)c1cc(Cl)c(N)cc1OC	Neuroactive ligand-receptor interaction|Dopaminergic synapse
loperamide hydrochloride	D00729	BRD-K61250553	CN(C)C(=O)C(CCN1CCC(O)(CC1)c1ccc(Cl)cc1)(c1ccccc1)c1ccccc1	Neuroactive ligand-receptor interaction
butamben	D00730	BRD-K27217864	CCCCOC(=O)c1ccc(N)cc1	Serotonergic synapse
dibucaine	D00733	BRD-K99121711	CCCCOc1cc(C(=O)NCCN(CC)CC)c2ccccc2n1	Dopaminergic synapse
pramoxine hydrochloride	D00739	BRD-K46523383	CCCCOc1ccc(OCCCN2CCOCC2)cc1	Dopaminergic synapse
procaine hydrochloride	D00740	BRD-K24616672	CCN(CC)CCOC(=O)c1ccc(N)cc1	Dopaminergic synapse
naphazoline hydrochloride	D00743	BRD-K77641333	C(C1=NCCN1)c1cccc2ccccc12	Neuroactive ligand-receptor interaction|Salivary secretion
leflunomide	D00749	BRD-K78692225	Cc1oncc1C(=O)Nc1ccc(cc1)C(F)(F)F	Pyrimidine metabolism
mycophenolate mofetil	D00752	BRD-K92428153	COc1c(C)c2COC(=O)c2c(O)c1C\C=C(/C)CCC(=O)OCCN1CCOCC1	Purine metabolism
sirolimus	D00753	BRD-A23770159	CO[C@@H]1CC(CC(C)[C@@H]2CC(=O)[C@H](C)\C=C(C)\[C@@H](O)[C@@H](OC)C(=O)[C@@H](C)C[C@H](C)\C=C\C=C\C=C(C)/[C@H](C[C@@H]3CC[C@@H](C)[C@@](O)(O3)C(=O)C(=O)N3CCCC[C@H]3C(=O)O2)OC)CC[C@H]1O	mTOR signaling pathway|Pathways in cancer
thalidomide	D00754	BRD-A93255169	O=C1N(C2CCC(=O)NC2=O)C(=O)c2ccccc12	TNF signaling pathway|Hematopoietic cell lineage|Cytokine-cytokine receptor interaction|NF-kappa B signaling pathway
xylometazoline hydrochloride	D00757	BRD-K08356259	Cc1cc(cc(C)c1CC1=NCCN1)C(C)(C)C	Neuroactive ligand-receptor interaction|Vascular smooth muscle contraction
vecuronium bromide	D00767	BRD-K20168442	CC(=O)O[C@H]1[C@H](C[C@H]2[C@@H]3CC[C@H]4C[C@H](OC(=O)C)[C@H](C[C@]4(C)[C@H]3CC[C@]12C)N5CCCCC5)[N+]6(C)CCCCC6	Neuroactive ligand-receptor interaction
orphenadrine citrate	D00774	BRD-A53576514	CN(C)CCOC(c1ccccc1)c1ccccc1C	Calcium signaling pathway|Neuroactive ligand-receptor interaction|Glutamatergic synapse
riluzole	D00775	BRD-K21283037	Nc1nc2ccc(OC(F)(F)F)cc2s1	Glutamatergic synapse|Neuroactive ligand-receptor interaction|Amyotrophic lateral sclerosis|Dopaminergic synapse
tizanidine hydrochloride	D00776	BRD-K06335600	Clc1ccc2nsnc2c1NC1=NCCN1	Neuroactive ligand-receptor interaction
biperiden	D00779	BRD-A00546892	OC(CCN1CCCCC1)(C1CC2CC1C=C2)c1ccccc1	Cholinergic synapse|Neuroactive ligand-receptor interaction
entacapone	D00781	BRD-K83636919	CCN(CC)C(=O)C(\C#N)=C\c1cc(O)c(O)c(c1)[N+]([O-])=O	Dopaminergic synapse
procyclidine hydrochloride	D00782	BRD-A31800922	OC(CCN1CCCC1)(C1CCCCC1)c1ccccc1	Cholinergic synapse|Neuroactive ligand-receptor interaction
selegiline hydrochloride	D00785	BRD-K86434416	C[C@H](Cc1ccccc1)N(C)CC#C	Serotonergic synapse|Dopaminergic synapse
tolcapone	D00786	BRD-K10852020	Cc1ccc(cc1)C(=O)c1cc(O)c(O)c(c1)[N+]([O-])=O	Dopaminergic synapse
trihexyphenidyl hydrochloride	D00787	BRD-A48180038	OC(CCN1CCCCC1)(C1CCCCC1)c1ccccc1	Cholinergic synapse|Neuroactive ligand-receptor interaction
chlorprothixene	D00790	BRD-K59058766	CN(C)CC\C=C1/c2ccccc2Sc2ccc(Cl)cc12	Neuroactive ligand-receptor interaction|Dopaminergic synapse
nortriptyline hydrochloride	D00816	BRD-K91263825	CNCCC=C1c2ccccc2CCc2ccccc12	Synaptic vesicle cycle|Serotonergic synapse
nefazodone hydrochloride	D00819	BRD-K90789829	CCc1nn(CCCN2CCN(CC2)c2cccc(Cl)c2)c(=O)n1CCOc1ccccc1	Neuroactive ligand-receptor interaction|Serotonergic synapse
cerivastatin sodium	D00889	BRD-K81169441	COCc1c(nc(C(C)C)c(/C=C/[C@@H](O)C[C@@H](O)CC(=O)O)c1c2ccc(F)cc2)C(C)C	Terpenoid backbone biosynthesis
dienestrol	D00898	BRD-K55106630	CC=C(C(=CC)c1ccc(O)cc1)c1ccc(O)cc1	Estrogen signaling pathway
paricalcitol	D00930	BRD-K60585088	C[C@H](\C=C\[C@H](C)C(C)(C)O)[C@H]1CC[C@@H]2[C@]1(C)CCC\C2=C/C=C1C[C@@H](O)C[C@H](O)C1	Parathyroid hormone synthesis, secretion and action|Endocrine and other factor-regulated calcium reabsorption
estropipate	D00948	BRD-A22143024	C[C@]12CCC3C(CCc4cc(OS(O)(=O)=O)ccc34)C1CCC2=O	Estrogen signaling pathway
levonorgestrel	D00950	BRD-K35189033	CC[C@]12CC[C@H]3[C@@H](CCC4=CC(=O)CC[C@H]34)[C@@H]1CC[C@@]2(O)C#C	Oocyte meiosis|Progesterone-mediated oocyte maturation|Estrogen signaling pathway
medroxyprogesterone acetate	D00951	BRD-K82216340	C[C@H]1C[C@H]2[C@@H]3CC[C@](OC(=O)C)(C(=O)C)[C@@]3(C)CC[C@@H]2[C@@]4(C)CCC(=O)C=C14	Oocyte meiosis|Breast cancer|Progesterone-mediated oocyte maturation|Estrogen signaling pathway
norethindrone acetate	D00953	BRD-K96037667	CC(=O)O[C@]1(CC[C@H]2[C@@H]3CCC4=CC(=O)CC[C@@H]4[C@H]3CC[C@]12C)C#C	Oocyte meiosis|Progesterone-mediated oocyte maturation|Estrogen signaling pathway
norgestrel	D00954	BRD-A50928468	CC[C@@]12CCC3C(CCC4=CC(=O)CC[C@H]34)C2CC[C@@]1(O)C#C	Oocyte meiosis|Progesterone-mediated oocyte maturation|Estrogen signaling pathway
testosterone propionate	D00959	BRD-K90553655	CCC(=O)O[C@H]1CC[C@H]2[C@@H]3CCC4=CC(=O)CC[C@]4(C)[C@H]3CC[C@]12C	Oocyte meiosis
anastrozole	D00960	BRD-K52172416	CC(C)(C#N)c1cc(Cn2cncn2)cc(c1)C(C)(C)C#N	Steroid hormone biosynthesis
bicalutamide	D00961	BRD-A29485665	CC(O)(CS(=O)(=O)c1ccc(F)cc1)C(=O)Nc1ccc(C#N)c(c1)C(F)(F)F	Pathways in cancer|Prostate cancer
exemestane	D00963	BRD-A73741725	C[C@]12CCC3C(CC(=C)C4=CC(=O)C=C[C@]34C)C1CCC2=O	Steroid hormone biosynthesis
letrozole	D00964	BRD-K88789588	N#Cc1ccc(cc1)C(c1ccc(cc1)C#N)n1cncn1	Steroid hormone biosynthesis
nilutamide	D00965	BRD-K23566484	CC1(C)NC(=O)N(C1=O)c1ccc(c(c1)C(F)(F)F)[N+]([O-])=O	Pathways in cancer|Prostate cancer
meloxicam	D00969	BRD-A84174393	CN1C(C(=O)Nc2ncc(C)s2)C(=O)c2ccccc2S1(=O)=O	Arachidonic acid metabolism
naproxen sodium	D00970	BRD-K59197931	COc1ccc2cc(ccc2c1)[C@H](C)C(O)=O	Arachidonic acid metabolism
cortisone acetate	D00973	BRD-K86161929	CC(=O)OCC(=O)[C@@]1(O)CC[C@H]2[C@@H]3CCC4=CC(=O)CC[C@]4(C)[C@H]3C(=O)C[C@]12C	Neuroactive ligand-receptor interaction
hydrocortisone sodium succinate	D00978	BRD-K73978287	C[C@@]12C[C@H](O)[C@H]3[C@@H](CCC4=CC(=O)CC[C@]34C)[C@@H]2CC[C@]1(O)C(=O)COC(=O)CCC(=O)O	Neuroactive ligand-receptor interaction
methylprednisolone acetate	D00979	BRD-K94070024	C[C@H]1C[C@H]2[C@@H]3CC[C@](O)(C(=O)COC(=O)C)[C@@]3(C)C[C@H](O)[C@@H]2[C@@]4(C)C=CC(=O)C=C14	Neuroactive ligand-receptor interaction
triamcinolone acetonide	D00983	BRD-K53790871	CC1(C)O[C@@H]2C[C@H]3[C@@H]4CCC5=CC(=O)C=C[C@]5(C)[C@@]4(F)[C@@H](O)C[C@]3(C)[C@@]2(O1)C(=O)CO	Neuroactive ligand-receptor interaction
cabergoline	D00987	BRD-A63043573	CCNC(=O)N(CCCN(C)C)C(=O)C1CC2C(Cc3c[nH]c4cccc2c34)N(CC=C)C1	Neuroactive ligand-receptor interaction|Parkinson disease|Prolactin signaling pathway|Dopaminergic synapse
edrophonium chloride	D00994	BRD-K81128206	CC[N+](C)(C)c1cccc(O)c1	Cholinergic synapse
neostigmine bromide	D00995	BRD-K18922609	CN(C)C(=O)Oc1cccc(c1)[N+](C)(C)C	Cholinergic synapse|Glycerophospholipid metabolism
bethanechol chloride	D01000	BRD-A99833829	CC(C[N+](C)(C)C)OC(N)=O	Cholinergic synapse|Neuroactive ligand-receptor interaction|Gastric acid secretion
doxercalciferol	D01009	BRD-K14550461	CC(C)[C@@H](C)\C=C\[C@@H](C)[C@@H]1CC[C@H]2[C@@]1(C)CCC\C2=C/C=C1/C[C@@H](O)C[C@H](O)C1=C	Parathyroid hormone synthesis, secretion and action|Endocrine and other factor-regulated calcium reabsorption
methoxamine hydrochloride	D01020	BRD-A39189014	COc1ccc(OC)c(c1)C(O)C(C)N	Calcium signaling pathway|Vascular smooth muscle contraction|Neuroactive ligand-receptor interaction|Adrenergic signaling in cardiomyocytes
flupentixol	D01044	BRD-K70487031	OCCN1CCN(CC\C=C2\c3ccccc3Sc3ccc(cc23)C(F)(F)F)CC1	Neuroactive ligand-receptor interaction|Dopaminergic synapse
nimesulide	D01049	BRD-K76775527	CS(=O)(=O)Nc1ccc(cc1Oc1ccccc1)[N+]([O-])=O	Arachidonic acid metabolism
spiperone	D01051	BRD-K55468218	Fc1ccc(cc1)C(=O)CCCN1CCC2(CC1)N(CNC2=O)c1ccccc1	Neuroactive ligand-receptor interaction|Dopaminergic synapse
raltitrexed	D01064	BRD-K89839824	CN(Cc1ccc2[nH]c(C)nc(=O)c2c1)c1ccc(s1)C(=O)N[C@@H](CCC(O)=O)C(O)=O	One carbon pool by folate|Pyrimidine metabolism
maxacalcitol	D01098	BRD-K81332461	[2H]C([2H])([2H])C(O)(CCO[C@@H](C)[C@H]1CC[C@@H]2[C@]1(C)CCC\C2=C/C=C1/C[C@@H](O)C[C@H](O)C1=C)C([2H])([2H])[2H]	Mineral absorption|Endocrine and other factor-regulated calcium reabsorption
bromperidol	D01101	BRD-K78643075	OC1(CCN(CCCC(=O)c2ccc(F)cc2)CC1)c1ccc(Br)cc1	Neuroactive ligand-receptor interaction|Dopaminergic synapse
milnacipran hydrochloride	D01107	BRD-K02227374	CCN(CC)C(=O)[C@@]1(C[C@@H]1CN)c1ccccc1	Synaptic vesicle cycle|Serotonergic synapse
nateglinide	D01111	BRD-K44353683	CC(C)[C@H]1CC[C@@H](CC1)C(=O)N[C@H](Cc1ccccc1)C(O)=O	Insulin secretion|Type II diabetes mellitus|ABC transporters
adapalene	D01112	BRD-K33127281	COc1ccc(cc1C12CC3CC(CC(C3)C1)C2)-c1ccc2cc(ccc2c1)C(O)=O	Th17 cell differentiation
eplerenone	D01115	BRD-A39969961	COC(=O)C1CC2=CC(=O)CCC2(C)C34OC4CC5(C)C(CCC65CCC(=O)O6)C13	Aldosterone-regulated sodium reabsorption
mizolastine	D01117	BRD-K21884483	CN(C1CCN(CC1)c1nc2ccccc2n1Cc1ccc(F)cc1)c1nccc(=O)[nH]1	Neuroactive ligand-receptor interaction|Inflammatory mediator regulation of TRP channels
ramatroban	D01128	BRD-K08586861	OC(=O)CCn1c2CC[C@H](Cc2c2ccccc12)NS(=O)(=O)c1ccc(F)cc1	Calcium signaling pathway|Neuroactive ligand-receptor interaction
tranexamic acid	D01136	BRD-K15014948	NC[C@H]1CC[C@@H](CC1)C(O)=O	Complement and coagulation cascades
iguratimod	D01146	BRD-K15426076	CS(=O)(=O)Nc1cc2occ(NC=O)c(=O)c2cc1Oc1ccccc1	Osteoclast differentiation|NF-kappa B signaling pathway
oxethazaine	D01152	BRD-K56940463	CN(C(=O)CN(CCO)CC(=O)N(C)C(C)(C)Cc1ccccc1)C(C)(C)Cc1ccccc1	Dopaminergic synapse
gemcitabine hydrochloride	D01155	BRD-K15108141	Nc1ccn([C@@H]2O[C@H](CO)[C@@H](O)C2(F)F)c(=O)n1	Pyrimidine metabolism|Purine metabolism
fulvestrant	D01161	BRD-A17828570	C[C@]12CC[C@H]3[C@@H]([C@H]1CC[C@@H]2O)[C@H](CCCCCCCCCS(=O)CCCC(F)(F)C(F)(F)F)Cc1cc(O)ccc31	Pathways in cancer|Breast cancer|Estrogen signaling pathway
aripiprazole	D01164	BRD-K70358946	Clc1cccc(N2CCN(CCCCOc3ccc4CCC(=O)Nc4c3)CC2)c1Cl	Neuroactive ligand-receptor interaction|Serotonergic synapse|Dopaminergic synapse
diphenylpyraline hydrochloride	D01172	BRD-K22936972	CN1CCC(CC1)OC(c1ccccc1)c1ccccc1	Neuroactive ligand-receptor interaction|Inflammatory mediator regulation of TRP channels
cilnidipine	D01173	BRD-A07875874	COCCOC(=O)C1=C(C)NC(=C(C1c2cccc(c2)[N+](=O)[O-])C(=O)OCC=Cc3ccccc3)C	Calcium signaling pathway|Vascular smooth muscle contraction|Adrenergic signaling in cardiomyocytes|Cardiac muscle contraction
blonanserin	D01176	BRD-K25943794	CCN1CCN(CC1)c1cc(-c2ccc(F)cc2)c2CCCCCCc2n1	Neuroactive ligand-receptor interaction|Serotonergic synapse|Dopaminergic synapse
trilostane	D01180	BRD-A66155091	C[C@]12CC[C@@H]3[C@@H](CC[C@@]45O[C@@H]4C(=O)C(C[C@]35C)C#N)[C@@H]1CC[C@H]2O	Steroid hormone biosynthesis|Aldosterone synthesis and secretion|Cushing syndrome
tolfenamic acid	D01183	BRD-K50133271	Cc1c(Cl)cccc1Nc1ccccc1C(O)=O	Arachidonic acid metabolism
olopatadine hydrochloride	D01192	BRD-K67637637	CN(C)CC/C=C\1/c2ccccc2COc3ccc(CC(=O)O)cc13	Calcium signaling pathway|Neuroactive ligand-receptor interaction
febuxostat	D01206	BRD-K48367671	CC(C)COc1ccc(cc1C#N)-c1nc(C)c(s1)C(O)=O	Peroxisome|Purine metabolism
dydrogesterone	D01217	BRD-K11439261	CC(=O)[C@H]1CC[C@@H]2[C@@H]3C=CC4=CC(=O)CC[C@@]4(C)[C@@H]3CC[C@]12C	Oocyte meiosis|Progesterone-mediated oocyte maturation|Estrogen signaling pathway
trapidil	D01220	BRD-K95763993	CCN(CC)c1cc(C)nc2ncnn12	cGMP-PKG signaling pathway|cAMP signaling pathway|Platelet activation
capecitabine	D01223	BRD-K61192372	CCCCCOC(=O)Nc1nc(=O)n(cc1F)[C@@H]1O[C@H](C)[C@@H](O)[C@H]1O	One carbon pool by folate|Pyrimidine metabolism
sulpiride	D01226	BRD-A10715913	CCN1CCC(CNC(=O)c2cc(ccc2OC)S(=O)(=O)N)C1	Neuroactive ligand-receptor interaction|Dopaminergic synapse
bosentan	D01227	BRD-K74763371	COc1ccccc1Oc1c(NS(=O)(=O)c2ccc(cc2)C(C)(C)C)nc(nc1OCCO)-c1ncccn1	Neuroactive ligand-receptor interaction|Vascular smooth muscle contraction
tegafur	D01244	BRD-A79903587	Fc1cn(C2CCCO2)c(=O)[nH]c1=O	One carbon pool by folate|Pyrimidine metabolism
epitiostanol	D01265	BRD-A68650781	C[C@]12CC[C@@H]3[C@@H](CC[C@@H]4CC5SC5C[C@]34C)[C@@H]1CC[C@@H]2O	Estrogen signaling pathway
bufexamac	D01271	BRD-K36660044	CCCCOc1ccc(CC(=O)NO)cc1	Arachidonic acid metabolism
clobetasol propionate	D01272	BRD-K10799896	CCC(=O)O[C@@]1([C@@H](C)C[C@H]2[C@@H]3CCC4=CC(=O)C=C[C@]4(C)[C@@]3(F)[C@@H](O)C[C@@]21C)C(=O)CCl	Neuroactive ligand-receptor interaction
tesaglitazar	D01274	BRD-K15507868	CCO[C@@H](Cc1ccc(OCCc2ccc(OS(C)(=O)=O)cc2)cc1)C(O)=O	PPAR signaling pathway|Glucagon signaling pathway
lofepramine hydrochloride	D01285	BRD-K82147103	CN(CCCN1c2ccccc2CCc2ccccc12)CC(=O)c1ccc(Cl)cc1	Synaptic vesicle cycle|Serotonergic synapse
nicergoline	D01290	BRD-K76810206	CO[C@]12C[C@@H](COC(=O)c3cncc(Br)c3)CN(C)[C@@H]1Cc1cn(C)c3cccc2c13	Neuroactive ligand-receptor interaction|Vascular smooth muscle contraction
cinnarizine	D01295	BRD-K07220430	C(/C=C/c1ccccc1)N2CCN(CC2)C(c3ccccc3)c4ccccc4	Calcium signaling pathway|Neuroactive ligand-receptor interaction
halcinonide	D01308	BRD-K71451869	CC1(C)O[C@@H]2C[C@H]3[C@H]4CCC5=CC(=O)CC[C@]5(C)[C@@]4(F)[C@@H](O)C[C@]3(C)[C@@]2(O1)C(=O)CCl	Neuroactive ligand-receptor interaction
molsidomine	D01320	BRD-K35531059	CCOC(=O)/N=c\1/c[n+]([n-]o1)N2CCOCC2	cGMP-PKG signaling pathway|Vascular smooth muscle contraction
urapidil	D01333	BRD-K73196317	COc1ccccc1N1CCN(CCCNc2cc(=O)n(C)c(=O)n2C)CC1	Neuroactive ligand-receptor interaction|Vascular smooth muscle contraction|Adrenergic signaling in cardiomyocytes
fenbufen	D01344	BRD-K12513978	OC(=O)CCC(=O)c1ccc(cc1)-c1ccccc1	Arachidonic acid metabolism
terguride	D01348	BRD-K05901394	CCN(CC)C(=O)N[C@@H]1C[C@H]2[C@@H](Cc3c[nH]c4cccc2c34)N(C)C1	Neuroactive ligand-receptor interaction|Prolactin signaling pathway|Dopaminergic synapse
clenbuterol hydrochloride	D01360	BRD-A75726477	CC(C)(C)NCC(O)c1cc(Cl)c(N)c(Cl)c1	Calcium signaling pathway|Neuroactive ligand-receptor interaction|cAMP signaling pathway
bezafibrate	D01366	BRD-K46018455	CC(C)(Oc1ccc(CCNC(=O)c2ccc(Cl)cc2)cc1)C(O)=O	PPAR signaling pathway|Adipocytokine signaling pathway
fluorometholone	D01367	BRD-A13133631	C[C@H]1CC2C3CC[C@](O)(C(C)=O)[C@@]3(C)C[C@H](O)[C@]2(F)C2(C)C=CC(=O)C=C12	Neuroactive ligand-receptor interaction
cladribine	D01370	BRD-K93034159	Nc1nc(Cl)nc2n(cnc12)[C@H]1C[C@H](O)[C@@H](CO)O1	Pyrimidine metabolism|Purine metabolism
zopiclone	D01372	BRD-A34309505	CN1CCN(CC1)C(=O)OC2N(C(=O)c3nccnc23)c4ccc(Cl)cn4	GABAergic synapse|Neuroactive ligand-receptor interaction
proscillaridin	D01379	BRD-A34806832	C[C@@H]1O[C@@H](O[C@H]2CC[C@]3(C)C4CC[C@]5(C)[C@H](CC[C@]5(O)C4CCC3=C2)c6ccc(=O)oc6)[C@H](O)[C@H](O)[C@H]1O	Adrenergic signaling in cardiomyocytes|Cardiac muscle contraction
ibudilast	D01385	BRD-K16444452	CC(C)C(=O)c1c(nn2ccccc12)C(C)C	cGMP-PKG signaling pathway|Neuroactive ligand-receptor interaction|Vascular smooth muscle contraction|cAMP signaling pathway
amcinonide	D01387	BRD-A16478930	CC(=O)OCC(=O)C12OC3(CCCC3)OC1CC1C3CCC4=CC(=O)C=CC4(C)C3(F)C(O)CC21C	Neuroactive ligand-receptor interaction
ampiroxicam	D01397	BRD-A39172021	CCOC(=O)OC(C)OC1=C(N(C)S(=O)(=O)c2ccccc12)C(=O)Nc1ccccn1	Arachidonic acid metabolism
estradiol valerate	D01413	BRD-K66766661	CCCCC(=O)O[C@H]1CC[C@H]2[C@@H]3CCc4cc(O)ccc4[C@H]3CC[C@]12C	Estrogen signaling pathway
ethylestrenol	D01414	BRD-K39391626	CC[C@]1(O)CC[C@H]2[C@@H]3CCC4=CCCC[C@@H]4[C@H]3CC[C@]12C	Estrogen signaling pathway
imatinib mesylate	D01441	BRD-K92723993	CN1CCN(Cc2ccc(cc2)C(=O)Nc2ccc(C)c(Nc3nccc(n3)-c3cccnc3)c2)CC1	Pathways in cancer|MAPK signaling pathway|Chronic myeloid leukemia
roxatidine acetate hydrochloride	D01467	BRD-K81855038	CC(=O)OCC(=O)NCCCOc1cccc(CN2CCCCC2)c1	Calcium signaling pathway|Gastric acid secretion|Neuroactive ligand-receptor interaction
nemonapride	D01468	BRD-A66927094	CNc1cc(OC)c(cc1Cl)C(=O)NC2CCN(Cc3ccccc3)C2C	Neuroactive ligand-receptor interaction|Dopaminergic synapse
esatenolol	D01471	BRD-K44993696	CC(C)NC[C@H](O)COc1ccc(CC(N)=O)cc1	Neuroactive ligand-receptor interaction|Adrenergic signaling in cardiomyocytes
trimebutine maleate	D01500	BRD-A92630576	CCC(COC(=O)c1cc(OC)c(OC)c(OC)c1)(N(C)C)c1ccccc1	Neuroactive ligand-receptor interaction
alfacalcidol	D01518	BRD-K86284654	CC(C)CCC[C@@H](C)[C@H]1CC[C@H]2C(CCC[C@]12C)=CC=C1C[C@@H](O)C[C@H](O)C1=C	Mineral absorption|Endocrine and other factor-regulated calcium reabsorption
tiapride hydrochloride	D01522	BRD-K57432881	CCN(CC)CCNC(=O)c1cc(ccc1OC)S(C)(=O)=O	Neuroactive ligand-receptor interaction|Dopaminergic synapse
mestanolone	D01533	BRD-K18523449	C[C@]1(O)CC[C@H]2[C@@H]3CC[C@H]4CC(=O)CC[C@]4(C)[C@H]3CC[C@]12C	Oocyte meiosis
aceclofenac	D01545	BRD-K68538666	OC(=O)COC(=O)Cc1ccccc1Nc1c(Cl)cccc1Cl	Arachidonic acid metabolism
moxisylyte hydrochloride	D01571	BRD-K81144366	CC(C)c1cc(OC(C)=O)c(C)cc1OCCN(C)C	Neuroactive ligand-receptor interaction|Vascular smooth muscle contraction
pranoprofen	D01578	BRD-A64610707	CC(C(O)=O)c1ccc2Oc3ncccc3Cc2c1	Arachidonic acid metabolism
lynestrenol	D01580	BRD-K79224779	C[C@]12CC[C@H]3[C@@H](CCC4=CCCC[C@H]34)[C@H]1CC[C@@]2(O)C#C	Oocyte meiosis|Progesterone-mediated oocyte maturation|Estrogen signaling pathway
flufenamic acid	D01581	BRD-K44067360	OC(=O)c1ccccc1Nc1cccc(c1)C(F)(F)F	Arachidonic acid metabolism
acemetacin	D01582	BRD-K67563174	COc1ccc2n(C(=O)c3ccc(Cl)cc3)c(C)c(CC(=O)OCC(O)=O)c2c1	Arachidonic acid metabolism
pirfenidone	D01583	BRD-K96862998	Cc1ccc(=O)n(c1)-c1ccccc1	Cellular senescence|TNF signaling pathway|Hematopoietic cell lineage|Cytokine-cytokine receptor interaction|TGF-beta signaling pathway
nimetazepam	D01593	BRD-K70883034	CN1c2ccc(cc2C(=NCC1=O)c1ccccc1)[N+]([O-])=O	GABAergic synapse|Neuroactive ligand-receptor interaction
gliclazide	D01599	BRD-A61154809	Cc1ccc(cc1)S(=O)(=O)NC(=O)NN1CC2CCCC2C1	Insulin secretion|Type II diabetes mellitus|ABC transporters
azasetron hydrochloride	D01613	BRD-A44133049	CN1C(=O)COc2c1cc(Cl)cc2C(=O)NC1CN2CCC1CC2	Serotonergic synapse
propentofylline	D01630	BRD-K59273480	CCCn1cnc2n(C)c(=O)n(CCCCC(C)=O)c(=O)c12	cAMP signaling pathway
tibolone	D01639	BRD-K10467831	C[C@@H]1CC2=C(CCC(=O)C2)[C@H]3CC[C@@]4(C)[C@@H](CC[C@@]4(O)C#C)[C@H]13	Estrogen signaling pathway
hexestrol	D01641	BRD-A01078468	CCC(C(CC)c1ccc(O)cc1)c1ccc(O)cc1	Estrogen signaling pathway
apafant	D01652	BRD-K28115081	Cc1nnc2CN=C(c3cc(CCC(=O)N4CCOCC4)sc3-n12)c1ccccc1Cl	Neuroactive ligand-receptor interaction
benserazide hydrochloride	D01653	BRD-A61194565	NC(CO)C(=O)NNCc1ccc(O)c(O)c1O	Serotonergic synapse|Dopaminergic synapse
voglibose	D01665	BRD-K59331299	OCC(CO)N[C@H]1C[C@@](O)(CO)[C@@H](O)[C@H](O)[C@H]1O	Galactose metabolism|Starch and sucrose metabolism|Carbohydrate digestion and absorption
naftopidil	D01674	BRD-A01787639	COc1ccccc1N1CCN(CC(O)COc2cccc3ccccc23)CC1	Calcium signaling pathway|Vascular smooth muscle contraction|Neuroactive ligand-receptor interaction|Salivary secretion
felbinac	D01675	BRD-K91740057	OC(=O)Cc1ccc(cc1)-c1ccccc1	Arachidonic acid metabolism
loteprednol etabonate	D01689	BRD-K39983086	CCOC(=O)O[C@@]1(CC[C@H]2[C@@H]3CCC4=CC(=O)C=C[C@]4(C)[C@H]3[C@@H](O)C[C@]12C)C(=O)OCCl	Neuroactive ligand-receptor interaction
ciclesonide	D01703	BRD-K35245662	CC(C)C(=O)OCC(=O)[C@@]12O[C@@H](O[C@@H]1C[C@H]1[C@@H]3CCC4=CC(=O)C=C[C@]4(C)[C@H]3[C@@H](O)C[C@]21C)C1CCCCC1	Neuroactive ligand-receptor interaction
cilomilast	D01704	BRD-K62982419	COc1ccc(cc1OC1CCCC1)[C@@]1(CC[C@@H](CC1)C(O)=O)C#N	cAMP signaling pathway
clemizole hydrochloride	D01705	BRD-K04704168	Clc1ccc(Cn2c(CN3CCCC3)nc3ccccc23)cc1	Axon guidance
fluticasone propionate	D01708	BRD-K62310379	CCC(=O)O[C@@]1([C@H](C)C[C@H]2[C@@H]3C[C@H](F)C4=CC(=O)C=C[C@]4(C)[C@@]3(F)[C@@H](O)C[C@]12C)C(=O)SCF	Neuroactive ligand-receptor interaction
mofezolac	D01718	BRD-K49372556	COc1ccc(cc1)c2noc(CC(=O)O)c2c3ccc(OC)cc3	Arachidonic acid metabolism
domperidone	D01745	BRD-K38305202	Clc1ccc2n(C3CCN(CCCn4c5ccccc5[nH]c4=O)CC3)c(=O)[nH]c2c1	Neuroactive ligand-receptor interaction|Dopaminergic synapse
isoxsuprine hydrochloride	D01748	BRD-A74269027	CC(COc1ccccc1)NC(C)C(O)c2ccc(O)cc2	Neuroactive ligand-receptor interaction|Adrenergic signaling in cardiomyocytes
tenoxicam	D01767	BRD-A22844106	CN1C(C(=O)Nc2ccccn2)C(=O)c2sccc2S1(=O)=O	Arachidonic acid metabolism
oxatomide	D01773	BRD-K02079473	O=c1[nH]c2ccccc2n1CCCN1CCN(CC1)C(c1ccccc1)c1ccccc1	Arachidonic acid metabolism
rolipram	D01783	BRD-A34255068	COc1ccc(cc1OC1CCCC1)C1CNC(=O)C1	cAMP signaling pathway
carmofur	D01784	BRD-K11630072	CCCCCCNC(=O)n1cc(F)c(=O)[nH]c1=O	One carbon pool by folate|Pyrimidine metabolism
nicorandil	D01810	BRD-K97752965	[O-][N+](=O)OCCNC(=O)c1cccnc1	cGMP-PKG signaling pathway|Vascular smooth muscle contraction|ABC transporters
proglumide	D01818	BRD-A44863528	CCCN(CCC)C(=O)C(CCC(O)=O)NC(=O)c1ccccc1	Gastric acid secretion
fluocinolone acetonide	D01825	BRD-K94353609	CC1(C)O[C@@H]2C[C@H]3[C@@H]4C[C@H](F)C5=CC(=O)C=C[C@]5(C)[C@@]4(F)[C@@H](O)C[C@]3(C)[C@@]2(O1)C(=O)CO	Neuroactive ligand-receptor interaction
gimeracil	D01846	BRD-K35687421	Oc1cc(=O)[nH]cc1Cl	Pyrimidine metabolism
cilostazol	D01896	BRD-K67017579	O=C1CCc2cc(OCCCCc3nnnn3C3CCCCC3)ccc2N1	Platelet activation|Purine metabolism|Insulin signaling pathway|cGMP-PKG signaling pathway|Glucagon signaling pathway|cAMP signaling pathway
piracetam	D01914	BRD-K19456237	NC(=O)CN1CCCC1=O	ECM-receptor interaction
tenatoprazole	D01920	BRD-A42270467	COc1ccc2[nH]c(nc2n1)S(=O)Cc1ncc(C)c(OC)c1C	Gastric acid secretion|Collecting duct acid secretion
travoprost	D01964	BRD-K23976833	CC(C)OC(=O)CCC\C=C/C[C@H]1[C@@H](O)C[C@@H](O)[C@@H]1\C=C\[C@@H](O)COc1cccc(c1)C(F)(F)F	Calcium signaling pathway|Neuroactive ligand-receptor interaction
ezetimibe	D01966	BRD-A41519720	OC(CC[C@@H]1[C@H](N(C1=O)c1ccc(F)cc1)c1ccc(O)cc1)c1ccc(F)cc1	Fat digestion and absorption
gefitinib	D01977	BRD-K64052750	COc1cc2ncnc(Nc3ccc(F)c(Cl)c3)c2cc1OCCCN1CCOCC1	Non-small cell lung cancer|ErbB signaling pathway|MAPK signaling pathway|Pathways in cancer
tadalafil	D02008	BRD-K93645900	CN1CC(=O)N2[C@H](Cc3c([nH]c4ccccc34)[C@H]2c2ccc3OCOc3c2)C1=O	Purine metabolism
tropisetron hydrochloride	D02041	BRD-K50866992	CN1[C@H]2CC[C@@H]1C[C@@H](C2)OC(=O)c3c[nH]c4ccccc34	Serotonergic synapse
benidipine hydrochloride	D02045	BRD-A35519318	COC(=O)C1[C@H](C(=C(C)N=C1C)C(=O)O[C@@H]2CCCN(Cc3ccccc3)C2)c4cccc(c4)[N+](=O)[O-]	Calcium signaling pathway|Vascular smooth muscle contraction|Adrenergic signaling in cardiomyocytes|Cardiac muscle contraction
tripelennamine hydrochloride	D02091	BRD-K57033106	CN(C)CCN(Cc1ccccc1)c1ccccn1	Calcium signaling pathway|Neuroactive ligand-receptor interaction
tiagabine hydrochloride	D02097	BRD-K60160658	Cc1ccsc1C(=CCCN1CCC[C@H](C1)C(O)=O)c1sccc1C	GABAergic synapse
tropisetron	D02130	BRD-A79226577	CN1[C@H]2CC[C@@H]1CC(C2)OC(=O)C1C=Nc2ccccc12	Serotonergic synapse
albuterol	D02147	BRD-A88254928	CC(C)(C)NCC(O)c1ccc(O)c(CO)c1	Calcium signaling pathway|Neuroactive ligand-receptor interaction|cAMP signaling pathway
l-isoprenaline hydrochloride	D02150	BRD-K24473282	CC(C)NC[C@H](O)c1ccc(O)c(O)c1	Calcium signaling pathway|Neuroactive ligand-receptor interaction|Adrenergic signaling in cardiomyocytes
docetaxel	D02165	BRD-K30618791	CC(=O)O[C@@]12CO[C@H]1C[C@H](O)[C@]1(C)[C@H]2[C@H](OC(=O)c2ccccc2)[C@@]2(O)C[C@H](OC(=O)[C@H](O)[C@@H](NC(=O)OC(C)(C)C)c3ccccc3)C(C)=C([C@@H](O)C1=O)C2(C)C	Gap junction
lobeline hydrochloride	D02202	BRD-K66206289	CN1[C@H](C[C@H](O)c2ccccc2)CCC[C@@H]1CC(=O)c1ccccc1	Cholinergic synapse|Neuroactive ligand-receptor interaction
papaverine hydrochloride	D02218	BRD-K15567136	COc1ccc(Cc2nccc3cc(OC)c(OC)cc23)cc1OC	cGMP-PKG signaling pathway|Calcium signaling pathway|cAMP signaling pathway
medrysone	D02289	BRD-A20126139	C[C@H]1CC2C3CC[C@H](C(C)=O)[C@@]3(C)C[C@H](O)C2[C@@]2(C)CCC(=O)C=C12	Neuroactive ligand-receptor interaction
loxapine	D02340	BRD-K39915878	CN1CCN(CC1)C1=Nc2ccccc2Oc2ccc(Cl)cc12	Neuroactive ligand-receptor interaction|Serotonergic synapse|Dopaminergic synapse
bisoprolol	D02342	BRD-A89175223	CC(C)NCC(O)COc1ccc(COCCOC(C)C)cc1	Calcium signaling pathway|cGMP-PKG signaling pathway|Neuroactive ligand-receptor interaction|Adrenergic signaling in cardiomyocytes|cAMP signaling pathway
fenoprofen	D02350	BRD-M61246020	CC(C(=O)O)c1cccc(Oc2ccccc2)c1.CC(C(=O)O)c1cccc(Oc2ccccc2)c1	Arachidonic acid metabolism
thiethylperazine	D02354	BRD-K69600043	CCSc1ccc2Sc3ccccc3N(CCCN3CCN(C)CC3)c2c1	Neuroactive ligand-receptor interaction|Dopaminergic synapse
tolmetin	D02355	BRD-K82562631	Cc1ccc(cc1)C(=O)c1ccc(CC(O)=O)n1C	Arachidonic acid metabolism
methysergide	D02357	BRD-A98725278	CCC(CO)NC(=O)C1CN(C)C2Cc3cn(C)c4cccc(C2=C1)c34	Neuroactive ligand-receptor interaction|Serotonergic synapse
metoprolol	D02358	BRD-A03623303	COCCc1ccc(OCC(O)CNC(C)C)cc1	Neuroactive ligand-receptor interaction|Adrenergic signaling in cardiomyocytes
ritodrine	D02359	BRD-A59174698	CC(NCCc1ccc(O)cc1)C(O)c1ccc(O)cc1	Calcium signaling pathway|Neuroactive ligand-receptor interaction|cAMP signaling pathway
sertraline	D02360	BRD-K57174586	CN[C@H]1CC[C@H](c2ccc(Cl)c(Cl)c2)c2ccccc12	Serotonergic synapse
paroxetine	D02362	BRD-A62326914	Fc1ccc(cc1)C2CCNCC2COc3ccc4OCOc4c3	Serotonergic synapse
ketanserin	D02363	BRD-K49671696	Fc1ccc(cc1)C(=O)C1CCN(CCn2c(=O)[nH]c3ccccc3c2=O)CC1	Calcium signaling pathway|Serotonergic synapse|Neuroactive ligand-receptor interaction
oxypurinol	D02365	BRD-K31841515	O=c1[nH]c2n[nH]cc2c(=O)[nH]1	Peroxisome|Purine metabolism
levcromakalim	D02385	BRD-K24526313	CC1(C)Oc2ccc(cc2[C@H]([C@@H]1O)N1CCCC1=O)C#N	ABC transporters
gliquidone	D02430	BRD-K80396088	COc1ccc2c(c1)C(=O)N(CCc1ccc(cc1)S(=O)(=O)NC(=O)NC1CCCCC1)C(=O)C2(C)C	Insulin secretion|Type II diabetes mellitus|ABC transporters
imiquimod	D02500	BRD-K26657438	CC(C)Cn1cnc2c(N)nc3ccccc3c12	Toll-like receptor signaling pathway
dronedarone	D02537	BRD-K05524748	CCCCN(CCCC)CCCOc1ccc(cc1)C(=O)c1c(CCCC)oc2ccc(NS(C)(=O)=O)cc12	Calcium signaling pathway|MAPK signaling pathway|Vascular smooth muscle contraction|Cardiac muscle contraction|Adrenergic signaling in cardiomyocytes
moclobemide	D02561	BRD-K07237224	Clc1ccc(cc1)C(=O)NCCN1CCOCC1	Tryptophan metabolism|Glycine, serine and threonine metabolism|Serotonergic synapse|Phenylalanine metabolism|Dopaminergic synapse|Drug metabolism|Arginine and proline metabolism|Histidine metabolism|Tyrosine metabolism
pargyline hydrochloride	D02564	BRD-K83597974	CN(CC#C)Cc1ccccc1	Serotonergic synapse|Dopaminergic synapse
maprotiline	D02566	BRD-K03319035	CNCCC[C@]1(CC[C@H]2c3ccccc31)c4ccccc24	Synaptic vesicle cycle
atomoxetine hydrochloride	D02574	BRD-K20141153	CNCC[C@@H](Oc1ccccc1C)c1ccccc1	Synaptic vesicle cycle
iproniazid	D02579	BRD-K88568253	CC(C)NNC(=O)c1ccncc1	Tryptophan metabolism|Glycine, serine and threonine metabolism|Serotonergic synapse|Phenylalanine metabolism|Dopaminergic synapse|Drug metabolism|Arginine and proline metabolism|Histidine metabolism|Tyrosine metabolism
isocarboxazid	D02580	BRD-K93332168	Cc1cc(no1)C(=O)NNCc1ccccc1	Tryptophan metabolism|Glycine, serine and threonine metabolism|Serotonergic synapse|Phenylalanine metabolism|Dopaminergic synapse|Drug metabolism|Arginine and proline metabolism|Histidine metabolism|Tyrosine metabolism
clopenthixol	D02613	BRD-K00198051	OCCN1CCN(CCC=C2c3ccccc3Sc3ccc(Cl)cc23)CC1	Neuroactive ligand-receptor interaction|Dopaminergic synapse
pipamperone	D02622	BRD-K26801045	NC(=O)C1(CCN(CCCC(=O)c2ccc(F)cc2)CC1)N1CCCCC1	Neuroactive ligand-receptor interaction|Dopaminergic synapse
benperidol	D02627	BRD-K79425933	Fc1ccc(cc1)C(=O)CCCN1CCC(CC1)n1c2ccccc2[nH]c1=O	Neuroactive ligand-receptor interaction|Dopaminergic synapse
penfluridol	D02630	BRD-K15409150	OC1(CCN(CCCC(c2ccc(F)cc2)c2ccc(F)cc2)CC1)c1ccc(Cl)c(c1)C(F)(F)F	Calcium signaling pathway|MAPK signaling pathway
fananserin	D02656	BRD-K08998509	Fc1ccc(cc1)N1CCN(CCCN2c3cccc4cccc(c34)S2(=O)=O)CC1	Neuroactive ligand-receptor interaction|Serotonergic synapse|Dopaminergic synapse
iloperidone	D02666	BRD-K48722833	COc1cc(ccc1OCCCN1CCC(CC1)c1noc2cc(F)ccc12)C(C)=O	Neuroactive ligand-receptor interaction|Serotonergic synapse|Dopaminergic synapse
mesoridazine	D02671	BRD-A14395271	CN1CCCCC1CCN1c2ccccc2Sc2ccc(cc12)S(C)=O	Neuroactive ligand-receptor interaction|Serotonergic synapse|Dopaminergic synapse
remoxipride	D02682	BRD-K54094468	CCN1CCC[C@H]1CNC(=O)c1c(OC)ccc(Br)c1OC	Neuroactive ligand-receptor interaction|Gap junction
ramelteon	D02689	BRD-K28761891	CCC(=O)NCC[C@@H]1CCc2ccc3OCCc3c12	Neuroactive ligand-receptor interaction|Circadian entrainment
devazepide	D02693	BRD-K31238592	CN1C(=O)[C@@H](NC(=O)c2cc3ccccc3[nH]2)N=C(c4ccccc4)c5ccccc15	Pancreatic secretion|Neuroactive ligand-receptor interaction|Insulin secretion
valdecoxib	D02709	BRD-K12994359	Cc1onc(c1-c1ccc(cc1)S(N)(=O)=O)-c1ccccc1	Arachidonic acid metabolism
everolimus	D02714	BRD-K13514097	CO[C@@H]1C[C@H](C[C@@H](C)[C@@H]2CC(=O)[C@H](C)\C=C(C)\[C@@H](O)[C@@H](OC)C(=O)[C@H](C)C[C@H](C)\C=C\C=C\C=C(C)\[C@H](C[C@@H]3CC[C@@H](C)[C@@](O)(O3)C(=O)C(=O)N3CCCC[C@H]3C(=O)O2)OC)CC[C@H]1OCCO	mTOR signaling pathway|Breast cancer|ErbB signaling pathway|Pathways in cancer
iloprost	D02721	BRD-A45664787	CC#CCC(C)[C@H](O)\C=C\[C@H]1[C@H](O)C[C@@H]2C\C(C[C@H]12)=C/CCCC(O)=O	Neuroactive ligand-receptor interaction|Vascular smooth muscle contraction|Platelet activation
bimatoprost	D02724	BRD-A87848830	CCNC(=O)CCC\C=C/CC1C(O)CC(O)[C@@H]1\C=C\C(O)CCc1ccccc1	Calcium signaling pathway|Neuroactive ligand-receptor interaction
itopride hydrochloride	D02729	BRD-K96740444	COc1ccc(cc1OC)C(=O)NCc1ccc(OCCN(C)C)cc1	Cholinergic synapse|Neuroactive ligand-receptor interaction|Dopaminergic synapse
aceclidine	D02750	BRD-A80567352	CC(=O)OC1CN2CC[C@H]1CC2	Cholinergic synapse|Neuroactive ligand-receptor interaction
acitretin	D02754	BRD-K62012036	COc1cc(C)c(\C=C\C(C)=C\C=C\C(C)=C\C(O)=O)c(C)c1C	Th17 cell differentiation
acivicin	D02755	BRD-K13050541	N[C@H]([C@@H]1CC(Cl)=NO1)C(O)=O	Taurine and hypotaurine metabolism|Glutathione metabolism|Arachidonic acid metabolism
alaproclate	D02787	BRD-A14966924	CC(N)C(=O)OC(C)(C)Cc1ccc(Cl)cc1	Serotonergic synapse
alitretinoin	D02815	BRD-K35483542	C/C(=C/C=C/C(=C/C(=O)O)/C)/C=C/C1=C(C)CCCC1(C)C	PPAR signaling pathway|Th17 cell differentiation|Pathways in cancer
alosetron hydrochloride	D02829	BRD-K46742498	Cc1[nH]cnc1CN1CCc2c(C1=O)c1ccccc1n2C	Serotonergic synapse
cinalukast	D02846	BRD-K72816382	CCC(CC)(CC(=O)Nc1cccc(C=Cc2nc(cs2)C3CCC3)c1)C(=O)O	Neuroactive ligand-receptor interaction
tomelukast	D02851	BRD-K74765201	CCCc1c(OCCCCc2nnn[nH]2)ccc(C(C)=O)c1O	Neuroactive ligand-receptor interaction
amiodarone	D02910	BRD-K17561142	CCCCc1oc2ccccc2c1C(=O)c1cc(I)c(OCCN(CC)CC)c(I)c1	Calcium signaling pathway|cGMP-PKG signaling pathway|Neuroactive ligand-receptor interaction|Vascular smooth muscle contraction|Adrenergic signaling in cardiomyocytes|cAMP signaling pathway
aprepitant	D02968	BRD-K17306061	C[C@@H](O[C@@H]1OCCN(Cc2nc(=O)[nH][nH]2)[C@@H]1c1ccc(F)cc1)c1cc(cc(c1)C(F)(F)F)C(F)(F)F	Neuroactive ligand-receptor interaction
arofylline	D02985	BRD-K33852358	CCCn1c(=O)n(-c2ccc(Cl)cc2)c2[nH]cnc2c1=O	cAMP signaling pathway
azacitidine	D03021	BRD-A11263757	Nc1ncn(C2O[C@H](CO)[C@@H](O)[C@H]2O)c(=O)n1	MicroRNAs in cancer|Cysteine and methionine metabolism
batimastat	D03061	BRD-K82818427	CNC(=O)[C@H](Cc1ccccc1)NC(=O)[C@H](CC(C)C)[C@H](CSc1cccs1)C(=O)NO	Leukocyte transendothelial migration|Pathways in cancer
bemesetron	D03073	BRD-A85587465	CN1C2CCC1CC(C2)OC(=O)c1cc(Cl)cc(Cl)c1	Serotonergic synapse
bindarit	D03116	BRD-K36467523	CC(C)(OCc1nn(Cc2ccccc2)c2ccccc12)C(O)=O	Chemokine signaling pathway|IL-17 signaling pathway
bortezomib	D03150	BRD-K50691590	CC(C)C[C@@H](NC(=O)[C@@H](Cc1ccccc1)NC(=O)C1=CNC=CN1)B(O)O	Proteasome
bromocriptine	D03165	BRD-A60274948	CC(C)C[C@@H]1N2C(=O)[C@](NC(=O)[C@H]3CN(C)C4Cc5c(Br)[nH]c6cccc(C4=C3)c56)(O[C@@]2(O)[C@@H]7CCCN7C1=O)C(C)C	Neuroactive ligand-receptor interaction|Parkinson disease|Prolactin signaling pathway|Dopaminergic synapse
aliskiren	D03208	BRD-K30020243	COCCCOc1cc(C[C@@H](C[C@H](N)[C@@H](O)C[C@@H](C(C)C)C(=O)NCC(C)(C)C(N)=O)C(C)C)ccc1OC	Renin-angiotensin system
armodafinil	D03215	BRD-K87278688	NC(=O)C[S@@](=O)C(c1ccccc1)c1ccccc1	Dopaminergic synapse
axitinib	D03218	BRD-K29905972	CNC(=O)c1ccccc1Sc1ccc2c(\C=C\c3ccccn3)n[nH]c2c1	Pathways in cancer|MAPK signaling pathway|VEGF signaling pathway
clorgiline	D03248	BRD-K73251053	CN(CCCOc1ccc(Cl)cc1Cl)CC#C	Tryptophan metabolism|Glycine, serine and threonine metabolism|Serotonergic synapse|Phenylalanine metabolism|Dopaminergic synapse|Drug metabolism|Arginine and proline metabolism|Histidine metabolism|Tyrosine metabolism
bosutinib	D03252	BRD-K99964838	COc1cc(Nc2c(cnc3cc(OCCCN4CCN(C)CC4)c(OC)cc23)C#N)c(Cl)cc1Cl	Pathways in cancer|ErbB signaling pathway|Chronic myeloid leukemia
canrenone	D03363	BRD-K00885784	C[C@]12CC[C@@H]3[C@@H](C=CC4=CC(=O)CC[C@]34C)[C@H]1CC[C@@]21CCC(=O)O1	Aldosterone-regulated sodium reabsorption
nicotine	D03365	BRD-K05395900	CN1CCC[C@H]1c1cccnc1	Cholinergic synapse|Neuroactive ligand-receptor interaction|Nicotine addiction
ciglitazone	D03493	BRD-A93000692	CC1(COc2ccc(CC3SC(=O)NC3=O)cc2)CCCCC1	PPAR signaling pathway
cilengitide	D03497	BRD-K57252450	CC(C)[C@@H]1N(C)C(=O)[C@@H](Cc2ccccc2)NC(=O)[C@H](CC(O)=O)NC(=O)CNC(=O)[C@H](CCCNC(N)=N)NC1=O	ECM-receptor interaction|Cell adhesion molecules|Focal adhesion|Hematopoietic cell lineage|Regulation of actin cytoskeleton
cimaterol	D03502	BRD-A65440446	CC(C)NCC(O)c1ccc(N)c(c1)C#N	Neuroactive ligand-receptor interaction
cinacalcet	D03504	BRD-K73838513	C[C@@H](NCCCc1cccc(c1)C(F)(F)F)c1cccc2ccccc12	Parathyroid hormone synthesis, secretion and action|NOD-like receptor signaling pathway
ciprofibrate	D03521	BRD-A49358627	CC(C)(Oc1ccc(cc1)C1CC1(Cl)Cl)C(O)=O	PPAR signaling pathway|Adipocytokine signaling pathway
clebopride	D03534	BRD-K17294426	COc1cc(N)c(Cl)cc1C(=O)NC1CCN(Cc2ccccc2)CC1	Neuroactive ligand-receptor interaction|Dopaminergic synapse
clemastine	D03535	BRD-K30240666	CN1CCC[C@@H]1CCO[C@](C)(c1ccccc1)c1ccc(Cl)cc1	Calcium signaling pathway|Neuroactive ligand-receptor interaction
clofarabine	D03546	BRD-A82371568	Nc1nc(Cl)nc2n(cnc12)C3OC(CO)C(O)C3F	DNA replication|Pyrimidine metabolism|Purine metabolism
colforsin	D03584	BRD-A55416093	CC(=O)O[C@H]1[C@@H](O)C2C(C)(C)CC[C@H](O)[C@]2(C)[C@@]2(O)C(=O)C[C@@](C)(O[C@]12C)C=C	Calcium signaling pathway|GABAergic synapse|Vascular smooth muscle contraction|Cholinergic synapse|cAMP signaling pathway
cyclizine	D03621	BRD-K79501723	CN1CCN(CC1)C(c1ccccc1)c1ccccc1	Neuroactive ligand-receptor interaction|Inflammatory mediator regulation of TRP channels
darapladib	D03650	BRD-K19085898	CCN(CC)CCN(Cc1ccc(cc1)-c1ccc(cc1)C(F)(F)F)C(=O)Cn1c2CCCc2c(=O)nc1SCc1ccc(F)cc1	Ether lipid metabolism
darifenacin	D03654	BRD-K95773607	NC(=O)C([C@@H]1CCN(CCc2ccc3OCCc3c2)C1)(c1ccccc1)c1ccccc1	Cholinergic synapse|Calcium signaling pathway|Neuroactive ligand-receptor interaction
dasatinib	D03658	BRD-K49328571	Cc1nc(Nc2ncc(s2)C(=O)Nc2c(C)cccc2Cl)cc(n1)N1CCN(CCO)CC1	MAPK signaling pathway|Pathways in cancer|VEGF signaling pathway|Chronic myeloid leukemia|ErbB signaling pathway
dazmegrel	D03661	BRD-K20738689	Cc1c(Cn2ccnc2)c2ccccc2n1CCC(O)=O	Arachidonic acid metabolism|Platelet activation
decitabine	D03665	BRD-K79254416	Nc1ncn([C@H]2C[C@H](O)[C@@H](CO)O2)c(=O)n1	MicroRNAs in cancer|Cysteine and methionine metabolism
deflazacort	D03671	BRD-K96006502	CC(=O)OCC(=O)[C@@]12N=C(C)O[C@@H]1C[C@H]1[C@H]3CCC4=CC(=O)C=C[C@]4(C)[C@H]3[C@@H](O)C[C@]21C	Neuroactive ligand-receptor interaction
deracoxib	D03689	BRD-K68558722	COc1ccc(cc1F)-c1cc(nn1-c1ccc(cc1)S(N)(=O)=O)C(F)F	Arachidonic acid metabolism
desloratadine	D03693	BRD-K82357231	Clc1ccc2c(CCc3cccnc3C2=C2CCNCC2)c1	Neuroactive ligand-receptor interaction|Inflammatory mediator regulation of TRP channels
desoximetasone	D03697	BRD-A49447682	C[C@@H]1CC2C3CCC4=CC(=O)C=C[C@]4(C)[C@@]3(F)[C@@H](O)C[C@]2(C)[C@H]1C(=O)CO	Neuroactive ligand-receptor interaction
dexbrompheniramine maleate	D03704	BRD-K22947005	CN(C)CC[C@@H](c1ccc(Br)cc1)c2ccccn2	Neuroactive ligand-receptor interaction|Inflammatory mediator regulation of TRP channels
etoricoxib	D03710	BRD-K54770957	Cc1ccc(cn1)-c1ncc(Cl)cc1-c1ccc(cc1)S(C)(=O)=O	Arachidonic acid metabolism
dexfenfluramine hydrochloride	D03713	BRD-K58626373	CCN[C@@H](C)Cc1cccc(c1)C(F)(F)F	Serotonergic synapse
dexibuprofen	D03715	BRD-K14965640	CC(C)Cc1ccc(cc1)[C@H](C)C(O)=O	Arachidonic acid metabolism
parecoxib	D03716	BRD-K13800121	CCC(=O)NS(=O)(=O)c1ccc(cc1)-c1c(C)onc1-c1ccccc1	Arachidonic acid metabolism
tipifarnib	D03720	BRD-K62965247	Cn1cncc1[C@@](N)(c1ccc(Cl)cc1)c1ccc2n(C)c(=O)cc(-c3cccc(Cl)c3)c2c1	Terpenoid backbone biosynthesis
doramapimod	D03736	BRD-K74065929	Cc1ccc(cc1)-n1nc(cc1NC(=O)Nc1ccc(OCCN2CCOCC2)c2ccccc12)C(C)(C)C	Osteoclast differentiation|MAPK signaling pathway|VEGF signaling pathway
dextromethorphan	D03742	BRD-K24053527	COc1ccc2C[C@H]3[C@@H]4CCCC[C@@]4(CCN3C)c2c1	Neuroactive ligand-receptor interaction|Glutamatergic synapse
quinapril	D03752	BRD-K72222507	CCOC(=O)[C@H](CCc1ccccc1)N[C@@H](C)C(=O)N1Cc2ccccc2C[C@H]1C(O)=O	Renin-angiotensin system
perindopril	D03753	BRD-K86940322	CCC[C@H](N[C@@H](C)C(=O)N1[C@H]2CCCC[C@@H]2C[C@H]1C(O)=O)C(=O)OCC	Renin secretion|Renin-angiotensin system
enalaprilat	D03769	BRD-K99447003	C[C@H](N[C@@H](CCc1ccccc1)C(O)=O)C(=O)N1CCC[C@H]1C(O)=O	Renin-angiotensin system
ilomastat	D03793	BRD-K51662849	CNC(=O)[C@H](Cc1c[nH]c2ccccc12)NC(=O)[C@H](CC(C)C)CC(=O)NO	Leukocyte transendothelial migration|TNF signaling pathway|Endocrine resistance
marimastat	D03795	BRD-K21396683	CNC(=O)[C@@H](NC(=O)[C@H](CC(C)C)[C@H](O)C(=O)NO)C(C)(C)C	Leukocyte transendothelial migration|TNF signaling pathway|Endocrine resistance
ponalrestat	D03806	BRD-K68332390	OC(=O)Cc1nn(Cc2ccc(Br)cc2F)c(=O)c3ccccc13	Galactose metabolism|Fructose and mannose metabolism
dutasteride	D03820	BRD-K28984613	C[C@]12CC[C@@H]3[C@@H](CC[C@H]4NC(=O)C=C[C@]34C)[C@@H]1CC[C@H]2C(=O)Nc1cc(ccc1C(F)(F)F)C(F)(F)F	Steroid hormone biosynthesis
rivastigmine	D03822	BRD-K10706131	CCN(C)C(=O)Oc1cccc(c1)[C@H](C)N(C)C	Cholinergic synapse|Glycerophospholipid metabolism
diphenidol	D03858	BRD-K01663662	OC(CCCN1CCCCC1)(c1ccccc1)c1ccccc1	Cholinergic synapse|Neuroactive ligand-receptor interaction
diphenoxylate hydrochloride	D03860	BRD-K41903098	CCOC(=O)C1(CCN(CCC(C#N)(c2ccccc2)c3ccccc3)CC1)c4ccccc4	Neuroactive ligand-receptor interaction
dobutamine	D03879	BRD-A78322124	CC(CCc1ccc(O)cc1)NCCc1ccc(O)c(O)c1	Calcium signaling pathway|cGMP-PKG signaling pathway|Neuroactive ligand-receptor interaction|Adrenergic signaling in cardiomyocytes|cAMP signaling pathway
doxofylline	D03898	BRD-K70507123	Cn1c2ncn(CC3OCCO3)c2c(=O)n(C)c1=O	cGMP-PKG signaling pathway|Neuroactive ligand-receptor interaction|cAMP signaling pathway
drospirenone	D03917	BRD-A00938334	C[C@]12CCC3C([C@H]4C[C@H]4C4=CC(=O)CC[C@]34C)C1[C@@H]1C[C@@H]1[C@@]21CCC(=O)O1	Oocyte meiosis|Progesterone-mediated oocyte maturation|Estrogen signaling pathway
enprofylline	D04006	BRD-K35007173	CCCn1c2nc[nH]c2c(=O)[nH]c1=O	Neuroactive ligand-receptor interaction|Vascular smooth muscle contraction|cAMP signaling pathway
mubritinib	D04025	BRD-K19061412	FC(F)(F)c1ccc(\C=C\c2nc(COc3ccc(CCCCn4ccnn4)cc3)co2)cc1	ErbB signaling pathway|Pathways in cancer
orlistat	D04028	BRD-K63343048	CCCCCCCCCCC[C@@H](C[C@@H]1OC(=O)[C@H]1CCCCCC)OC(=O)[C@H](CC(C)C)NC=O	Glycerolipid metabolism|Fat digestion and absorption|Pancreatic secretion
eprosartan	D04040	BRD-K67977190	CCCCc1ncc(\C=C(/Cc2cccs2)C(O)=O)n1Cc1ccc(cc1)C(O)=O	Neuroactive ligand-receptor interaction|Vascular smooth muscle contraction|Adrenergic signaling in cardiomyocytes|Renin-angiotensin system
equilin	D04041	BRD-A88080608	CC12CCC3C(=CCc4cc(O)ccc34)C1CCC2=O	Estrogen signaling pathway
etofenamate	D04102	BRD-K73541271	OCCOCCOC(=O)c1ccccc1Nc1cccc(c1)C(F)(F)F	Arachidonic acid metabolism
eucatropine hydrochloride	D04116	BRD-A37942872	CC1CC(CC(C)(C)N1C)OC(=O)C(O)c1ccccc1	Cholinergic synapse|Neuroactive ligand-receptor interaction
fenobam	D04155	BRD-K41160163	CN1CC(=O)N=C1NC(=O)Nc1cccc(Cl)c1	Neuroactive ligand-receptor interaction|Glutamatergic synapse
fenoterol	D04157	BRD-A97104540	CC(Cc1ccc(O)cc1)NCC(O)c1cc(O)cc(O)c1	Calcium signaling pathway|Neuroactive ligand-receptor interaction|cAMP signaling pathway
fenretinide	D04162	BRD-K28168037	CC(=CC=CC(=CC(=O)Nc1ccc(O)cc1)C)C=CC2=C(C)CCCC2(C)C	Pathways in cancer|Estrogen signaling pathway
floxuridine	D04197	BRD-A80638690	OCC1OC(CC1O)n1cc(F)c(=O)[nH]c1=O	One carbon pool by folate|Pyrimidine metabolism
flumethasone	D04208	BRD-K61496577	C[C@@H]1C[C@H]2[C@@H]3C[C@H](F)C4=CC(=O)C=C[C@]4(C)[C@@]3(F)[C@@H](O)C[C@]2(C)[C@@]1(O)C(=O)CO	Neuroactive ligand-receptor interaction
gaboxadol	D04282	BRD-K89104321	Oc1noc2CNCCc12	GABAergic synapse|Neuroactive ligand-receptor interaction
galantamine	D04292	BRD-A49148672	COc1ccc2CN(C)CCC34C=CC(O)CC4Oc1c23	Cholinergic synapse|Glycerophospholipid metabolism
ganaxolone	D04300	BRD-K28217197	CC(=O)[C@H]1CC[C@H]2[C@@H]3CC[C@H]4C[C@](C)(O)CC[C@]4(C)[C@H]3CC[C@]12C	GABAergic synapse|Neuroactive ligand-receptor interaction
gavestinel	D04308	BRD-K49890030	OC(=O)c1[nH]c2cc(Cl)cc(Cl)c2c1C=CC(=O)Nc3ccccc3	Glutamatergic synapse|Neuroactive ligand-receptor interaction|Dopaminergic synapse
granisetron	D04370	BRD-K05510762	CN1[C@H]2CCC[C@H]1C[C@H](C2)NC(=O)c1nn(C)c2ccccc12	Serotonergic synapse
guanabenz	D04375	BRD-K56800335	NC(=N)N\N=C/c1c(Cl)cccc1Cl	Neuroactive ligand-receptor interaction
goserelin	D04405	BRD-A62434282	CC(C)CC(NC(=O)C(COC(C)(C)C)NC(=O)C(Cc1ccc(O)cc1)NC(=O)C(CO)NC(=O)C(Cc1c[nH]c2ccccc12)NC(=O)C(Cc1c[nH]cn1)NC(=O)C1CCC(=O)N1)C(=O)N[C@@H](CCCN=C(N)N)C(=O)N1CCCC1C(=O)NNC(N)=O	Neuroactive ligand-receptor interaction|GnRH signaling pathway
ixabepilone	D04645	BRD-K03601870	C[C@H]1CCC[C@@]2(C)O[C@H]2C[C@H](NC(=O)C[C@H](O)C(C)(C)C(=O)[C@H](C)[C@H]1O)C(\C)=C\c1csc(C)n1	Gap junction
lacidipine	D04657	BRD-A52282606	CCOC(=O)C1C(C(=C(C)N=C1C)C(=O)OCC)c2ccccc2/C=C/C(=O)OC(C)(C)C	Calcium signaling pathway|Vascular smooth muscle contraction|Adrenergic signaling in cardiomyocytes|Cardiac muscle contraction
lenalidomide	D04687	BRD-A17883755	Nc1cccc2C(=O)N(Cc12)C1CCC(=O)NC1=O	Natural killer cell mediated cytotoxicity|TNF signaling pathway|Hematopoietic cell lineage|NF-kappa B signaling pathway|Cytokine-cytokine receptor interaction|Apoptosis
lestaurtinib	D04696	BRD-K23192422	C[C@]12O[C@H](C[C@]1(O)CO)n1c3ccccc3c3c4C(=O)NCc4c4c5ccccc5n2c4c13	PI3K-Akt signaling pathway|MAPK signaling pathway|Pathways in cancer
levosimendan	D04720	BRD-K03095347	C[C@@H]1CC(=O)NN=C1c1ccc(NN=C(C#N)C#N)cc1	cGMP-PKG signaling pathway|cAMP signaling pathway|Apelin signaling pathway
lisofylline	D04748	BRD-A05334458	CC(O)CCCCn1c(=O)n(C)c2ncn(C)c2c1=O	Type I diabetes mellitus
lofexidine hydrochloride	D04765	BRD-A02990301	CC(Oc1c(Cl)cccc1Cl)C1=NCCN1	Neuroactive ligand-receptor interaction
lonafarnib	D04768	BRD-K41599323	NC(=O)N1CCC(CC(=O)N2CCC(CC2)[C@H]2c3ncc(Br)cc3CCc3cc(Cl)cc(Br)c23)CC1	Terpenoid backbone biosynthesis
merimepodib	D04936	BRD-K09372874	COc1cc(NC(=O)Nc2cccc(CNC(=O)O[C@H]3CCOC3)c2)ccc1-c1cnco1	Purine metabolism
metformin	D04966	BRD-K79602928	CN(C)C(=N)NC(N)=N	Adipocytokine signaling pathway|Insulin signaling pathway|AMPK signaling pathway
midostaurin	D05029	BRD-K13646352	CO[C@@H]1[C@@H](C[C@H]2O[C@]1(C)n1c3ccccc3c3c4CNC(=O)c4c4c5ccccc5n2c4c13)N(C)C(=O)c1ccccc1	MAPK signaling pathway|Pathways in cancer|Leukocyte transendothelial migration|VEGF signaling pathway|Acute myeloid leukemia|PI3K-Akt signaling pathway
mifobate	D05030	BRD-A72066420	COP(=O)(OC)OC(c1ccc(Cl)cc1)P(=O)(OC)OC	PPAR signaling pathway
miglustat	D05032	BRD-K33251802	CCCCN1C[C@H](O)[C@@H](O)[C@H](O)[C@H]1CO	Sphingolipid metabolism
minaprine	D05039	BRD-K02867583	Cc1cc(nnc1NCCN1CCOCC1)-c1ccccc1	Serotonergic synapse|Dopaminergic synapse
moxonidine	D05087	BRD-K77771411	COc1nc(C)nc(Cl)c1NC1=NCCN1	cGMP-PKG signaling pathway|Neuroactive ligand-receptor interaction
mycophenolic acid	D05096	BRD-K63750851	COc1c(C)c2COC(=O)c2c(O)c1C\C=C(/C)CCC(O)=O	Purine metabolism
naltrexone	D05113	BRD-A66559694	Oc1ccc2C[C@H]3N(CC4CC4)CCC45[C@@H](Oc1c24)C(=O)CC[C@@]35O	Neuroactive ligand-receptor interaction|Morphine addiction
nebivolol	D05127	BRD-K04956647	O[C@H](CNC[C@@H](O)[C@@H]1CCc2cc(F)ccc2O1)[C@H]1CCc2cc(F)ccc2O1	Neuroactive ligand-receptor interaction|Adrenergic signaling in cardiomyocytes
nepafenac	D05143	BRD-K04112579	NC(=O)Cc1cccc(C(=O)c2ccccc2)c1N	Arachidonic acid metabolism
netupitant	D05152	BRD-K97428065	CN(C(=O)C(C)(C)c1cc(cc(c1)C(F)(F)F)C(F)(F)F)c1cnc(cc1-c1ccccc1C)N1CCN(C)CC1	Neuroactive ligand-receptor interaction
nisoxetine	D05173	BRD-A95696066	CNCCC(Oc1ccccc1OC)c1ccccc1	Synaptic vesicle cycle
norethynodrel	D05207	BRD-K80334323	C[C@@]12CC[C@H]3[C@@H](CCC4=C3CCC(=O)C4)[C@@H]2CC[C@@]1(O)C#C	Oocyte meiosis|Progesterone-mediated oocyte maturation
norgestimate	D05209	BRD-A04756508	CC[C@]12CCC3C(CCC4=C\C(CCC34)=N\O)C1CC[C@@]2(OC(C)=O)C#C	Oocyte meiosis|Progesterone-mediated oocyte maturation
olmesartan	D05246	BRD-K83144676	CCCc1nc(c(C(O)=O)n1Cc1ccc(cc1)-c1ccccc1-c1nn[nH]n1)C(C)(C)O	Neuroactive ligand-receptor interaction|Vascular smooth muscle contraction|Adrenergic signaling in cardiomyocytes|Renin-angiotensin system
olvanil	D05249	BRD-K86958018	CCCCCCCCC=CCCCCCCCC(=O)NCc1ccc(O)c(OC)c1	Neuroactive ligand-receptor interaction
palonosetron hydrochloride	D05343	BRD-K08924299	O=C1N(C[C@H]2CCCc3cccc1c23)[C@@H]1CN2CCC1CC2	Serotonergic synapse
pantoprazole	D05353	BRD-A22380646	COc1ccnc(CS(=O)c2nc3cc(OC(F)F)ccc3[nH]2)c1OC	Gastric acid secretion|Collecting duct acid secretion
pazopanib hydrochloride	D05380	BRD-K74514084	CN(c1ccc2c(C)n(C)nc2c1)c1ccnc(Nc2ccc(C)c(c2)S(N)(=O)=O)n1	MAPK signaling pathway|Pathways in cancer
pelitinib	D05399	BRD-K08799216	CCOc1cc2ncc(C#N)c(Nc3ccc(F)c(Cl)c3)c2cc1NC(=O)\C=C\CN(C)C	Calcium signaling pathway|ErbB signaling pathway|MAPK signaling pathway|Pathways in cancer
perhexiline maleate	D05442	BRD-A19633847	C(C(C1CCCCC1)C1CCCCC1)C1CCCCN1	Calcium signaling pathway|Vascular smooth muscle contraction|Adrenergic signaling in cardiomyocytes|Cardiac muscle contraction
phenprocoumon	D05457	BRD-A49838158	CCC(c1ccccc1)c1c(O)c2ccccc2oc1=O	Ubiquinone and other terpenoid-quinone biosynthesis
phentermine	D05458	BRD-K96319534	CC(C)(N)Cc1ccccc1	Synaptic vesicle cycle|Serotonergic synapse|Dopaminergic synapse
pinacidil	D05482	BRD-A22897758	CC(C(C)(C)C)\N=C(/NC#N)Nc1ccncc1	ABC transporters
podofilox	D05529	BRD-K47869605	COc1cc(cc(OC)c1OC)[C@H]1[C@@H]2[C@H](COC2=O)[C@@H](O)c2cc3OCOc3cc12	Gap junction
pramipexole	D05575	BRD-K06388322	CCCN[C@H]1CCc2nc(N)sc2C1	Neuroactive ligand-receptor interaction|Parkinson disease|Dopaminergic synapse
practolol	D05587	BRD-A41304429	CC(C)NCC(O)COc1ccc(NC(C)=O)cc1	Neuroactive ligand-receptor interaction|Adrenergic signaling in cardiomyocytes
prednicarbate	D05601	BRD-K46137903	CCOC(=O)O[C@@]1(CC[C@H]2[C@@H]3CCC4=CC(=O)C=C[C@]4(C)[C@H]3[C@@H](O)C[C@@]21C)C(=O)COC(=O)CC	Neuroactive ligand-receptor interaction
racepinephrine hydrochloride	D05689	BRD-A07765530	CNCC(O)c1ccc(O)c(O)c1	cGMP-PKG signaling pathway|Neuroactive ligand-receptor interaction|cAMP signaling pathway
remacemide hydrochloride	D05714	BRD-A36074203	CC(Cc1ccccc1)(NC(=O)CN)c1ccccc1	Calcium signaling pathway|Neuroactive ligand-receptor interaction|Glutamatergic synapse
rimexolone	D05729	BRD-K27218697	CCC(=O)[C@@]1(C)[C@H](C)C[C@@H]2[C@@H]3CCC4=CC(=O)C=C[C@]4(C)[C@H]3[C@@H](O)C[C@]12C	Neuroactive ligand-receptor interaction
rimonabant	D05731	BRD-K13296708	Cc1c(nn(c1-c1ccc(Cl)cc1)-c1ccc(Cl)cc1Cl)C(=O)NN1CCCCC1	Neuroactive ligand-receptor interaction|Retrograde endocannabinoid signaling
ritanserin	D05738	BRD-K40887525	Cc1nc2sccn2c(=O)c1CCN1CCC(CC1)=C(c1ccc(F)cc1)c1ccc(F)cc1	Neuroactive ligand-receptor interaction|Serotonergic synapse
roflumilast	D05744	BRD-K03194791	FC(F)Oc1ccc(cc1OCC1CC1)C(=O)Nc1c(Cl)cncc1Cl	cAMP signaling pathway
rufinamide	D05775	BRD-K20079257	NC(=O)c1cn(Cc2c(F)cccc2F)nn1	Dopaminergic synapse
salmeterol	D05792	BRD-A01320529	OCc1cc(ccc1O)C(O)CNCCCCCCOCCCCc1ccccc1	Calcium signaling pathway|Neuroactive ligand-receptor interaction|cAMP signaling pathway
semaxanib	D05819	BRD-K63504947	Cc1cc(C)c(\C=C2/C(=O)Nc3ccccc23)[nH]1	Focal adhesion|Pathways in cancer|VEGF signaling pathway
sufentanil	D05938	BRD-K21547160	CCC(=O)N(c1ccccc1)C1(COC)CCN(CCc2cccs2)CC1	Neuroactive ligand-receptor interaction
tacedinaline	D05988	BRD-K52313696	CC(=O)Nc1ccc(cc1)C(=O)Nc1ccccc1N	Cell cycle
tanaproget	D06003	BRD-K99604664	Cn1c(ccc1-c1ccc2NC(=S)OC(C)(C)c2c1)C#N	Oocyte meiosis|Progesterone-mediated oocyte maturation|Estrogen signaling pathway
tandutinib	D06005	BRD-K89162000	COc1cc2c(ncnc2cc1OCCCN1CCCCC1)N1CCN(CC1)C(=O)Nc1ccc(OC(C)C)cc1	PI3K-Akt signaling pathway|MAPK signaling pathway|Pathways in cancer
tegaserod	D06056	BRD-K21806131	CCCCC\N=C(/N)N\N=C\c1c[nH]c2ccc(OC)cc12	Neuroactive ligand-receptor interaction|Serotonergic synapse
temsirolimus	D06068	BRD-A62025033	COC1CC(CC(C)C2CC(=O)C(C)\C=C(C)\C(O)C(OC)C(=O)C(C)CC(C)\C=C\C=C\C=C(C)\C(CC3CCC(C)C(O)(O3)C(=O)C(=O)N3CCCCC3C(=O)O2)OC)CCC1OC(=O)C(C)(CO)CO	mTOR signaling pathway|ErbB signaling pathway|Pathways in cancer
tenidap	D06072	BRD-A87479750	NC(=O)N1C(=O)C(C(=O)c2cccs2)c2cc(Cl)ccc12	Arachidonic acid metabolism
tiotidine	D06157	BRD-K11107424	CNC(=NC#N)NCCSCc1csc(N=C(N)N)n1	Neuroactive ligand-receptor interaction|Gastric acid secretion
tocainide	D06172	BRD-A92670106	CC(N)C(=O)Nc1c(C)cccc1C	Adrenergic signaling in cardiomyocytes|Dopaminergic synapse
tolimidone	D06182	BRD-K41772907	Cc1cccc(Oc2cnc(=O)[nH]c2)c1	Chemokine signaling pathway
treprostinil	D06213	BRD-A67438293	CCCCC[C@H](O)CC[C@H]1[C@H](O)CC2Cc3c(C)cccc3CC12	Neuroactive ligand-receptor interaction|Vascular smooth muscle contraction|Platelet activation
triptorelin	D06247	BRD-K62685538	CC(C)C[C@H](NC(=O)[C@@H](Cc1c[nH]c2ccccc12)NC(=O)[C@H](Cc1ccc(O)cc1)NC(=O)[C@H](CO)NC(=O)[C@H](Cc1c[nH]c2ccccc12)NC(=O)[C@H](Cc1c[nH]cn1)NC(=O)[C@@H]1CCC(=O)N1)C(=O)N[C@@H](CCCNC(N)=N)C(=O)N1CCC[C@H]1C(=O)NCC(N)=O	Neuroactive ligand-receptor interaction|GnRH signaling pathway
sorafenib tosylate	D06272	BRD-K23984367	CNC(=O)c1cc(Oc2ccc(NC(=O)Nc3ccc(Cl)c(c3)C(F)(F)F)cc2)ccn1	MAPK signaling pathway|VEGF signaling pathway|Pathways in cancer|Hepatocellular carcinoma|Renal cell carcinoma|ErbB signaling pathway|Thyroid cancer
vatalanib	D06285	BRD-K70163715	Clc1ccc(Nc2nnc(Cc3ccncc3)c3ccccc23)cc1	Pathways in cancer|PI3K-Akt signaling pathway|MAPK signaling pathway|VEGF signaling pathway
vindesine	D06304	BRD-K59753975	CC[C@]1(O)C[C@H]2CN(C1)CCc1c([nH]c3ccccc13)[C@@](C2)(C(=O)OC)c1cc2c(cc1OC)N(C)[C@@H]1[C@]22CCN3CC=C[C@](CC)([C@@H]23)[C@@H](O)[C@]1(O)C(N)=O	Gap junction
vorinostat	D06320	BRD-K81418486	ONC(=O)CCCCCCC(=O)Nc1ccccc1	Notch signaling pathway|Cell cycle|Pathways in cancer
xaliproden	D06327	BRD-K88358234	FC(F)(F)c1cccc(c1)C1=CCN(CCc2ccc3ccccc3c2)CC1	Neuroactive ligand-receptor interaction|Serotonergic synapse
xamoterol	D06328	BRD-M39942365	OC(CNCCNC(=O)N1CCOCC1)COc2ccc(O)cc2.OC(CNCCNC(=O)N1CCOCC1)COc2ccc(O)cc2	Neuroactive ligand-receptor interaction|Adrenergic signaling in cardiomyocytes
vandetanib	D06407	BRD-K77625799	COc1cc2c(Nc3ccc(Br)cc3F)ncnc2cc1OCC1CCN(C)CC1	MAPK signaling pathway|Pathways in cancer|VEGF signaling pathway|ErbB signaling pathway|Thyroid cancer
firategrast	D06590	BRD-K17513304	CCOCc1cc(OC)c(-c2ccc(C[C@H](NC(=O)c3c(F)cccc3F)C(O)=O)cc2)c(OC)c1	ECM-receptor interaction|Focal adhesion|Cell adhesion molecules
romidepsin	D06637	BRD-K61397605	C\C=C1/NC(=O)[C@H]2CSSCC\C=C\[C@H](CC(=O)N[C@H](C(C)C)C(=O)N2)OC(=O)[C@@H](NC1=O)C(C)C	Notch signaling pathway|Cell cycle|Pathways in cancer
tanespimycin	D06650	BRD-A61304759	COC1CC(C)CC2=C(NCC=C)C(=O)C=C(NC(=O)\C(C)=C\C=C\C(OC)C(OC(N)=O)\C(C)=C\C(C)C1O)C2=O	PI3K-Akt signaling pathway|Estrogen signaling pathway
maraviroc	D06670	BRD-A04352665	CC(C)c1nnc(C)n1C1CC2CCC(C1)N2CC[C@H](NC(=O)C1CCC(F)(F)CC1)c1ccccc1	Human immunodeficiency virus 1 infection|Chemokine signaling pathway|Cytokine-cytokine receptor interaction|Endocytosis
motesanib	D06678	BRD-K99616396	CC1(C)CNc2cc(NC(=O)c3cccnc3NCc3ccncc3)ccc12	PI3K-Akt signaling pathway|MAPK signaling pathway|Pathways in cancer
oxyphenonium bromide	D06877	BRD-A14208071	CC[N+](C)(CC)CCOC(=O)C(O)(C1CCCCC1)c1ccccc1	Cholinergic synapse|Calcium signaling pathway|Neuroactive ligand-receptor interaction|cAMP signaling pathway
acamprosate	D07058	BRD-M41783010	CC(=O)NCCCS(O)(=O)=O	Glutamatergic synapse|Neuroactive ligand-receptor interaction|Alcoholism|Dopaminergic synapse
acenocoumarol	D07064	BRD-A65051990	CC(=O)CC(c1ccc(cc1)[N+]([O-])=O)c1c(O)c2ccccc2oc1=O	Ubiquinone and other terpenoid-quinone biosynthesis
acepromazine	D07065	BRD-K37814297	CN(C)CCCN1c2ccccc2Sc2ccc(cc12)C(C)=O	Neuroactive ligand-receptor interaction|Dopaminergic synapse
fenpiverinium bromide	D07070	BRD-K84566043	C[N+]1(CCC(C(=O)N)(c2ccccc2)c3ccccc3)CCCCC1	Cholinergic synapse|Neuroactive ligand-receptor interaction
ambrisentan	D07077	BRD-A34578416	COC(C(Oc1nc(C)cc(C)n1)C(=O)O)(c2ccccc2)c3ccccc3	Neuroactive ligand-receptor interaction|Vascular smooth muscle contraction
rivaroxaban	D07086	BRD-K37130656	Clc1ccc(s1)C(=O)NC[C@H]1CN(C(=O)O1)c1ccc(cc1)N1CCOCC1=O	Complement and coagulation cascades
alizapride	D07102	BRD-A03061970	COc1cc2[nH]nnc2cc1C(=O)NCC1CCCN1CC=C	Neuroactive ligand-receptor interaction|Dopaminergic synapse
alclometasone	D07116	BRD-A63934767	CCC(=O)OCC(=O)C1(OC(=O)CC)[C@H](C)C[C@H]2[C@H]3[C@H](Cl)CC4=CC(=O)C=C[C@]4(C)[C@@H]3[C@@H](O)C[C@]12C	Neuroactive ligand-receptor interaction
alendronic acid	D07119	BRD-K75527158	NCCCC(O)(P(O)(O)=O)P(O)(O)=O	Terpenoid backbone biosynthesis
alfuzosin	D07124	BRD-A09056319	COc1cc2nc(nc(N)c2cc1OC)N(C)CCCNC(=O)C1CCCO1	cGMP-PKG signaling pathway|Neuroactive ligand-receptor interaction|Vascular smooth muscle contraction
alimemazine	D07125	BRD-A49225603	CC(CN(C)C)CN1c2ccccc2Sc2ccccc12	Neuroactive ligand-receptor interaction|Inflammatory mediator regulation of TRP channels
picotamide	D07140	BRD-K67277431	COc1ccc(cc1C(=O)NCc1cccnc1)C(=O)NCc1cccnc1	Platelet activation
indobufen	D07141	BRD-A16296925	CCC(C(O)=O)c1ccc(cc1)N1Cc2ccccc2C1=O	Arachidonic acid metabolism|Platelet activation
triflusal	D07142	BRD-K71696703	CC(=O)Oc1cc(ccc1C(O)=O)C(F)(F)F	Arachidonic acid metabolism
alprenolol	D07156	BRD-A00993607	CC(C)NCC(O)COc1ccccc1CC=C	Neuroactive ligand-receptor interaction|Adrenergic signaling in cardiomyocytes
ivabradine	D07165	BRD-K31385749	COc1cc2C[C@@H](CN(C)CCCN3CCc4cc(OC)c(OC)cc4CC3=O)c2cc1OC	cAMP signaling pathway
fendiline	D07185	BRD-A71033472	CC(NCCC(c1ccccc1)c1ccccc1)c1ccccc1	Calcium signaling pathway|Vascular smooth muscle contraction|Adrenergic signaling in cardiomyocytes|Cardiac muscle contraction
chloropyramine	D07195	BRD-K83257731	CN(C)CCN(Cc1ccc(Cl)cc1)c1ccccn1	Calcium signaling pathway|Neuroactive ligand-receptor interaction
halometasone	D07202	BRD-K33312228	C[C@@H]1C[C@H]2[C@@H]3C[C@H](F)C4=CC(=O)C(=C[C@]4(C)[C@@]3(F)[C@@H](O)C[C@]2(C)[C@@]1(O)C(=O)CO)Cl	Neuroactive ligand-receptor interaction
tiratricol	D07214	BRD-K61236135	OC(=O)Cc1cc(I)c(Oc2ccc(O)c(I)c2)c(I)c1	Thyroid hormone signaling pathway|Neuroactive ligand-receptor interaction
nomegestrol	D07222	BRD-K71552035	CC(=O)O[C@@]1(CC[C@@H]2[C@@H]3C=C(C)C4=CC(=O)CC[C@@H]4[C@@H]3CC[C@]12C)C(C)=O	Oocyte meiosis|Progesterone-mediated oocyte maturation|Estrogen signaling pathway
carbetocin	D07229	BRD-A32161980	CCC(C)[C@H]1NC(=O)[C@H](Cc2ccc(OC)cc2)NC(=O)CCCSC[C@H](NC(=O)[C@H](CC(N)=O)NC(=O)[C@@H](CCC(N)=O)NC1=O)C(=O)N1CCC[C@H]1C(=O)N[C@H](C(=O)NCC(N)=O)C(C)(C)C	Neuroactive ligand-receptor interaction|Oxytocin signaling pathway
lonidamine	D07257	BRD-K78513633	OC(=O)c1nn(Cc2ccc(Cl)cc2Cl)c2ccccc12	Glycolysis / Gluconeogenesis|Central carbon metabolism in cancer
formestane	D07260	BRD-A31801025	CC12CCC3C(CCC4C(=O)C(=O)CCC34C)C2CCC1=O	Steroid hormone biosynthesis
dexketoprofen	D07269	BRD-K43764301	C[C@H](C(=O)O)c1cccc(c1)C(=O)c2ccccc2	Arachidonic acid metabolism
piribedil	D07305	BRD-K47936004	C(N1CCN(CC1)c1ncccn1)c1ccc2OCOc2c1	Neuroactive ligand-receptor interaction|Dopaminergic synapse
budipine	D07306	BRD-K18324993	CC(C)(C)N1CCC(CC1)(c1ccccc1)c1ccccc1	Glutamatergic synapse|Neuroactive ligand-receptor interaction|Dopaminergic synapse
melperone	D07309	BRD-K92984783	CC1CCN(CCCC(=O)c2ccc(F)cc2)CC1	Neuroactive ligand-receptor interaction|Dopaminergic synapse
amisulpride	D07310	BRD-A60197193	CCN1CCCC1CNC(=O)c1cc(c(N)cc1OC)S(=O)(=O)CC	Neuroactive ligand-receptor interaction|Dopaminergic synapse
levosulpiride	D07312	BRD-K51671335	CCN1CCC[C@H]1CNC(=O)c1cc(ccc1OC)S(N)(=O)=O	Neuroactive ligand-receptor interaction|Dopaminergic synapse
clomethiazole	D07330	BRD-K50422030	Cc1ncsc1CCCl	GABAergic synapse|Neuroactive ligand-receptor interaction
nialamide	D07337	BRD-K12102668	O=C(CCNNC(=O)c1ccncc1)NCc1ccccc1	Tryptophan metabolism|Glycine, serine and threonine metabolism|Serotonergic synapse|Phenylalanine metabolism|Dopaminergic synapse|Drug metabolism|Arginine and proline metabolism|Histidine metabolism|Tyrosine metabolism
bambuterol	D07377	BRD-A17462676	CN(C)C(=O)Oc1cc(OC(=O)N(C)C)cc(c1)C(O)CNC(C)(C)C	Calcium signaling pathway|Neuroactive ligand-receptor interaction|cAMP signaling pathway
chlorphenamine	D07398	BRD-A04553218	CN(C)CCC(c1ccc(Cl)cc1)c1ccccn1	Neuroactive ligand-receptor interaction|Inflammatory mediator regulation of TRP channels
levocetirizine	D07402	BRD-K27184429	OC(=O)COCCN1CCN(CC1)[C@H](c1ccccc1)c1ccc(Cl)cc1	Neuroactive ligand-receptor interaction|Inflammatory mediator regulation of TRP channels
deptropine	D07404	BRD-A65797496	CN1[C@H]2CC[C@@H]1CC(C2)OC1c2ccccc2CCc2ccccc12	Neuroactive ligand-receptor interaction|Inflammatory mediator regulation of TRP channels
pimethixene	D07406	BRD-K88090157	CN1CCC(CC1)=C1c2ccccc2Sc2ccccc12	Neuroactive ligand-receptor interaction|Inflammatory mediator regulation of TRP channels
rupatadine	D07407	BRD-K98004573	Cc1cncc(CN2CCC(CC2)=C2c3ccc(Cl)cc3CCc3cccnc23)c1	Neuroactive ligand-receptor interaction|Inflammatory mediator regulation of TRP channels
amantadine	D07441	BRD-K70330367	NC12CC3CC(CC(C3)C1)C2	Glutamatergic synapse|Neuroactive ligand-receptor interaction|Dopaminergic synapse
amfepramone	D07444	BRD-A37288617	CCN(CC)C(C)C(=O)c1ccccc1	Synaptic vesicle cycle|Dopaminergic synapse
amiloride	D07447	BRD-K97181089	NC(=N)NC(=O)c1nc(Cl)c(N)nc1N	Aldosterone-regulated sodium reabsorption
amitriptyline	D07448	BRD-K53737926	CN(C)CCC=C1c2ccccc2CCc2ccccc12	Synaptic vesicle cycle|Serotonergic synapse
amlodipine	D07450	BRD-A22032524	CCOC(=O)C1=C(NC(=C(C1C2=CC=CC=C2Cl)C(=O)OC)C)COCCN	Calcium signaling pathway|Vascular smooth muscle contraction|Adrenergic signaling in cardiomyocytes|Cardiac muscle contraction
anagrelide	D07455	BRD-K62200014	Clc1ccc2N=C3NC(=O)CN3Cc2c1Cl	Purine metabolism
antazoline	D07458	BRD-K99300445	C(N(Cc1ccccc1)c1ccccc1)C1=NCCN1	Calcium signaling pathway|Neuroactive ligand-receptor interaction
apomorphine	D07460	BRD-M73371355	CN1CCc2cccc-3c2[C@@H]1Cc1ccc(O)c(O)c-31.CN1CCc2cccc-3c2[C@@H]1Cc1ccc(O)c(O)c-31	Neuroactive ligand-receptor interaction|Parkinson disease|Dopaminergic synapse
articaine	D07468	BRD-A70514680	CCCNC(C)C(=O)Nc1c(C)csc1C(=O)OC	Dopaminergic synapse
pemetrexed	D07472	BRD-K55395145	Nc1nc2[nH]cc(CCc3ccc(cc3)C(=O)N[C@H](CCC(O)=O)C(O)=O)c2c(=O)[nH]1	One carbon pool by folate|Folate biosynthesis|Purine metabolism
atorvastatin	D07474	BRD-A82307304	CC(C)c1c(C(=O)Nc2ccccc2)c(c(-c2ccc(F)cc2)n1CCC(O)CC(O)CC(O)=O)-c1ccccc1	Terpenoid backbone biosynthesis
beclometasone	D07495	BRD-A17448384	CC1CC2C3CCC4=CC(=O)C=CC4(C)[C@@]3(Cl)C(O)CC2(C)C1(O)C(=O)CO	Neuroactive ligand-receptor interaction
benazepril	D07499	BRD-A15131297	CCOC(=O)C(CCc1ccccc1)NC2CCc3ccccc3N(CC(=O)O)C2=O	Renin-angiotensin system
benzatropine	D07511	BRD-A25067867	CN1C2CCC1CC(C2)OC(c3ccccc3)c4ccccc4	Cholinergic synapse|Neuroactive ligand-receptor interaction
benzydamine	D07516	BRD-K28542495	CN(C)CCCOc1nn(Cc2ccccc2)c2ccccc12	Arachidonic acid metabolism
bepridil	D07520	BRD-A91008255	CC(C)COCC(CN(Cc1ccccc1)c1ccccc1)N1CCCC1	Calcium signaling pathway|MAPK signaling pathway|cGMP-PKG signaling pathway|Vascular smooth muscle contraction|Cardiac muscle contraction|cAMP signaling pathway
betahistine	D07522	BRD-K91315211	CNCCc1ccccn1	Calcium signaling pathway|Neuroactive ligand-receptor interaction
betaxolol	D07526	BRD-A02759312	CC(C)NCC(O)COc1ccc(CCOCC2CC2)cc1	Calcium signaling pathway|cGMP-PKG signaling pathway|Neuroactive ligand-receptor interaction|Adrenergic signaling in cardiomyocytes|cAMP signaling pathway
bopindolol	D07537	BRD-A07563059	Cc1cc2c(OCC(CNC(C)(C)C)OC(=O)c3ccccc3)cccc2[nH]1	Calcium signaling pathway|Neuroactive ligand-receptor interaction|Adrenergic signaling in cardiomyocytes
brimonidine	D07540	BRD-K68264559	Brc1c(NC2=NCCN2)ccc2nccnc12	Neuroactive ligand-receptor interaction
bromfenac	D07541	BRD-K47679368	Nc1c(CC(O)=O)cccc1C(=O)c1ccc(Br)cc1	Arachidonic acid metabolism
brompheniramine	D07543	BRD-A68723818	CN(C)CCC(c1ccc(Br)cc1)c1ccccn1	Neuroactive ligand-receptor interaction|Inflammatory mediator regulation of TRP channels
bucladesine	D07546	BRD-A04706586	CCCC(=O)Nc1ncnc2n(cnc12)C3OC4COP(=O)(O)OC4C3OC(=O)CCC	Calcium signaling pathway|Regulation of lipolysis in adipocytes|Insulin signaling pathway|cGMP-PKG signaling pathway|Aldosterone synthesis and secretion|cAMP signaling pathway|Glucagon signaling pathway|Apelin signaling pathway
bupivacaine	D07552	BRD-A01636364	CCCCN1CCCCC1C(=O)Nc1c(C)cccc1C	Dopaminergic synapse
bupropion	D07591	BRD-A05186015	CC(NC(C)(C)C)C(=O)c1cccc(Cl)c1	Synaptic vesicle cycle|Dopaminergic synapse
buspirone	D07593	BRD-K93461745	O=C1CC2(CCCC2)CC(=O)N1CCCCN1CCN(CC1)c1ncccn1	Neuroactive ligand-receptor interaction|Serotonergic synapse|Dopaminergic synapse
carbenoxolone	D07615	BRD-A98702003	CC1(C)[C@H](CC[C@@]2(C)C1CC[C@]1(C)C2C(=O)C=C2[C@@H]3C[C@](C)(CC[C@]3(C)CC[C@@]12C)C(O)=O)OC(=O)CCC(O)=O	Steroid hormone biosynthesis
carbimazole	D07616	BRD-K87156652	CCOC(=O)n1ccn(C)c1=S	Thyroid hormone synthesis
carbinoxamine	D07617	BRD-A29426959	CN(C)CCOC(c1ccc(Cl)cc1)c1ccccn1	Neuroactive ligand-receptor interaction|Inflammatory mediator regulation of TRP channels
carteolol	D07624	BRD-A42167015	CC(C)(C)NCC(O)COc1cccc2NC(=O)CCc12	Calcium signaling pathway|cGMP-PKG signaling pathway|Neuroactive ligand-receptor interaction|Gap junction|Adrenergic signaling in cardiomyocytes|cAMP signaling pathway
celiprolol	D07660	BRD-A95602221	CCN(CC)C(=O)Nc1ccc(OCC(O)CNC(C)(C)C)c(c1)C(C)=O	Neuroactive ligand-receptor interaction|Adrenergic signaling in cardiomyocytes
cetirizine	D07662	BRD-A42571354	OC(=O)COCCN1CCN(CC1)C(c1ccccc1)c1ccc(Cl)cc1	Neuroactive ligand-receptor interaction|Inflammatory mediator regulation of TRP channels
cevimeline	D07667	BRD-M98279124	C[C@H]1O[C@]2(CS1)CN1CCC2CC1.C[C@@H]1O[C@@]2(CS1)CN1CCC2CC1	Cholinergic synapse|Neuroactive ligand-receptor interaction|Salivary secretion
chlormadinone	D07670	BRD-K90241462	CC(=O)O[C@@]1(CC[C@@H]2[C@H]3C=C(Cl)C4=CC(=O)CC[C@]4(C)[C@@H]3CC[C@]12C)C(C)=O	Oocyte meiosis|Progesterone-mediated oocyte maturation|Estrogen signaling pathway
citalopram	D07704	BRD-A47598013	CN(C)CCCC1(OCc2cc(ccc12)C#N)c1ccc(F)cc1	Serotonergic synapse
clobetasol	D07715	BRD-A26095496	CCC(=O)O[C@@]1([C@@H](C)CC2C3CCC4=CC(=O)C=C[C@]4(C)[C@@]3(F)[C@@H](O)C[C@@]21C)C(=O)CCl	Neuroactive ligand-receptor interaction
clocortolone	D07719	BRD-K81925854	C[C@@H]1C[C@@H]2[C@@H]3C[C@H](F)C4=CC(=O)C=C[C@]4(C)[C@@]3(Cl)[C@@H](O)C[C@]2(C)[C@H]1C(=O)COC(=O)C(C)(C)C	Neuroactive ligand-receptor interaction
clomifene	D07726	BRD-K04218075	CCN(CC)CCOc1ccc(cc1)/C(=C(/Cl)\c2ccccc2)/c3ccccc3	Estrogen signaling pathway
clomipramine	D07727	BRD-K52989797	CN(C)CCCN1c2ccccc2CCc2ccc(Cl)cc12	Synaptic vesicle cycle|Serotonergic synapse
zibotentan	D07741	BRD-K31553034	COc1nc(C)cnc1NS(=O)(=O)c1cccnc1-c1ccc(cc1)-c1nnco1	Neuroactive ligand-receptor interaction|Pathways in cancer
conivaptan	D07748	BRD-K37385792	Cc1nc2CCN(C(=O)c3ccc(NC(=O)c4ccccc4-c4ccccc4)cc3)c3ccccc3-c2[nH]1	Neuroactive ligand-receptor interaction|Vasopressin-regulated water reabsorption
cortisone	D07749	BRD-K43736954	C[C@@]12CC(=O)[C@H]3[C@@H](CCC4=CC(=O)CC[C@]34C)[C@@H]2CC[C@]1(O)C(=O)CO	Neuroactive ligand-receptor interaction
cyclopentolate	D07759	BRD-A77291778	CN(C)CCOC(=O)C(c1ccccc1)C1(O)CCCC1	Cholinergic synapse|Neuroactive ligand-receptor interaction
cyproheptadine	D07765	BRD-K28143534	CN1CCC(CC1)=C1c2ccccc2C=Cc2ccccc12	Neuroactive ligand-receptor interaction|Inflammatory mediator regulation of TRP channels
cyproterone	D07766	BRD-A39290993	CC(=O)O[C@@]1(CC[C@H]2[C@@H]3C=C(Cl)C4=CC(=O)C5CC5[C@]4(C)[C@H]3CC[C@@]21C)C(=O)C	Oocyte meiosis
desipramine	D07791	BRD-K60762818	CNCCCN1c2ccccc2CCc2ccccc12	Synaptic vesicle cycle|Serotonergic synapse
desoxycortone	D07792	BRD-K91511962	C[C@]12CC[C@@H]3[C@H](CCC4=CC(=O)CC[C@]34C)[C@@H]1CC[C@@H]2C(=O)CO	Aldosterone-regulated sodium reabsorption
diclofenac	D07816	BRD-K08252256	OC(=O)Cc1ccccc1Nc1c(Cl)cccc1Cl	Arachidonic acid metabolism
dicycloverine	D07820	BRD-K68507560	CCN(CC)CCOC(=O)C1(CCCCC1)C1CCCCC1	Calcium signaling pathway|Gastric acid secretion|Pancreatic secretion|Salivary secretion|Neuroactive ligand-receptor interaction|Cholinergic synapse|cAMP signaling pathway
diflorasone	D07827	BRD-K17041687	C[C@H]1C[C@@H]2[C@@H]3C[C@H](F)C4=CC(=O)C=C[C@]4(C)[C@@]3(F)[C@@H](O)C[C@]2(C)[C@@]1(OC(C)=O)C(=O)COC(C)=O	Neuroactive ligand-receptor interaction
dihydroergocristine	D07834	BRD-A44701612	CC(C)C1(NC(=O)C2CC3C(Cc4c[nH]c5cccc3c45)N(C)C2)OC6(O)C7CCCN7C(=O)C(Cc8ccccc8)N6C1=O	Neuroactive ligand-receptor interaction|Vascular smooth muscle contraction
dihydroergotamine	D07837	BRD-A54845972	CN1CC(CC2C1Cc3c[nH]c4cccc2c34)C(=O)NC5(C)OC6(O)C7CCCN7C(=O)C(Cc8ccccc8)N6C5=O	Neuroactive ligand-receptor interaction|Serotonergic synapse
diltiazem	D07845	BRD-A69636825	COc1ccc(cc1)C1Sc2ccccc2N(CCN(C)C)C(=O)C1OC(C)=O	Vascular smooth muscle contraction|cAMP signaling pathway|Adrenergic signaling in cardiomyocytes|Cardiac muscle contraction
dolasetron	D07867	BRD-K28029915	O=C(O[C@H]1C[C@H]2C[C@H]3C[C@@H](C1)N2CC3=O)c1c[nH]c2ccccc12	Serotonergic synapse
donepezil	D07869	BRD-A49160188	COc1cc2CC(CC3CCN(Cc4ccccc4)CC3)C(=O)c2cc1OC	Cholinergic synapse|Glycerophospholipid metabolism
dopamine	D07870	BRD-A20958854	NCCc1ccc(OC2O[C@@H]([C@@H](O)[C@H](O)[C@H]2O)C(O)=O)c(O)c1	Calcium signaling pathway|Neuroactive ligand-receptor interaction|Dopaminergic synapse
dorzolamide	D07871	BRD-K48617017	CCN[C@H]1C[C@H](C)S(=O)(=O)c2sc(cc12)S(=O)(=O)N	Proximal tubule bicarbonate reclamation
dosulepin	D07872	BRD-K54759182	CN(C)CC\C=C1/c2ccccc2CSc2ccccc12	Synaptic vesicle cycle|Serotonergic synapse
doxazosin	D07874	BRD-A13188892	COc1cc2nc(nc(N)c2cc1OC)N1CCN(CC1)C(=O)C1COc2ccccc2O1	Neuroactive ligand-receptor interaction|Vascular smooth muscle contraction|Adrenergic signaling in cardiomyocytes
doxepin	D07875	BRD-K36616567	CN(C)CCC=C1c2ccccc2COc3ccccc13	Synaptic vesicle cycle|Serotonergic synapse|Neuroactive ligand-receptor interaction|Inflammatory mediator regulation of TRP channels
doxylamine	D07878	BRD-A44008656	CN(C)CCOC(C)(c1ccccc1)c1ccccn1	Neuroactive ligand-receptor interaction|Inflammatory mediator regulation of TRP channels
duloxetine	D07880	BRD-K71103788	CNCC[C@H](Oc1cccc2ccccc12)c1cccs1	Synaptic vesicle cycle|Serotonergic synapse
eflornithine	D07883	BRD-A96292436	NCCCC(N)(C(F)F)C(O)=O	Arginine and proline metabolism|Glutathione metabolism
emedastine	D07890	BRD-K15010214	CCOCCn1c(nc2ccccc12)N1CCCN(C)CC1	Neuroactive ligand-receptor interaction|Inflammatory mediator regulation of TRP channels
enalapril	D07892	BRD-K44497846	CCOC(=O)[C@@H](CCc1ccccc1)N[C@@H](C)C(=O)N1CCC[C@H]1C(O)=O	Renin-angiotensin system
ergometrine	D07905	BRD-A73581086	CC(CO)NC(=O)C1CN(C)C2Cc3c[nH]c4cccc(C2=C1)c34	cGMP-PKG signaling pathway|Calcium signaling pathway|Vascular smooth muscle contraction|Neuroactive ligand-receptor interaction
erlotinib	D07907	BRD-K70401845	COCCOc1cc2ncnc(Nc3cccc(c3)C#C)c2cc1OCCOC	MAPK signaling pathway|Non-small cell lung cancer|Pathways in cancer|ErbB signaling pathway|Pancreatic cancer
escitalopram	D07913	BRD-K70301876	CN(C)CCC[C@]1(OCc2cc(ccc12)C#N)c1ccc(F)cc1	Serotonergic synapse
esomeprazole	D07917	BRD-A56892734	COc1ccc2n([Mg]n3c(nc4cc(OC)ccc34)S(=O)Cc5ncc(C)c(OC)c5C)c(nc2c1)S(=O)Cc6ncc(C)c(OC)c6C	Oxidative phosphorylation|Gastric acid secretion|Collecting duct acid secretion
etilefrine	D07931	BRD-A09925278	CCNCC(O)c1cccc(O)c1	Calcium signaling pathway|cGMP-PKG signaling pathway|Neuroactive ligand-receptor interaction|Vascular smooth muscle contraction|Adrenergic signaling in cardiomyocytes|cAMP signaling pathway
fadrozole	D07940	BRD-A25619068	N#Cc1ccc(cc1)C1CCCc2cncn12	Steroid hormone biosynthesis
fasudil	D07941	BRD-K76617868	O=S(=O)(N1CCCNCC1)c1cccc2cnccc12	cGMP-PKG signaling pathway|Oxytocin signaling pathway|Vascular smooth muscle contraction|Regulation of actin cytoskeleton
fenoldopam	D07946	BRD-A50684349	Oc1ccc(cc1)C1CNCCc2c(Cl)c(O)c(O)cc12	Calcium signaling pathway|Neuroactive ligand-receptor interaction|Dopaminergic synapse
fexofenadine	D07958	BRD-A73368467	CC(C)(C(O)=O)c1ccc(cc1)C(O)CCCN1CCC(CC1)C(O)(c1ccccc1)c1ccccc1	Neuroactive ligand-receptor interaction|Inflammatory mediator regulation of TRP channels
flavoxate	D07961	BRD-K47639036	Cc1c(oc2c(cccc2c1=O)C(=O)OCCN1CCCCC1)-c1ccccc1	cAMP signaling pathway
flecainide	D07962	BRD-A09472452	FC(F)(F)COc1ccc(OCC(F)(F)F)c(c1)C(=O)NCC1CCCCN1	Adrenergic signaling in cardiomyocytes|Dopaminergic synapse
fludarabine	D07966	BRD-A31374339	Nc1nc(F)nc2n(cnc12)[C@@H]1O[C@H](CO)C(O)C1O	Pyrimidine metabolism|Purine metabolism
fludrocortisone	D07967	BRD-A56470328	CC(=O)OCC(=O)[C@@]1(O)CC[C@H]2[C@H]3CCC4=CC(=O)CC[C@]4(C)C3(F)[C@@H](O)C[C@]12C	Aldosterone-regulated sodium reabsorption
flunarizine	D07971	BRD-K12184470	Fc1ccc(cc1)C(N2CCN(CC=Cc3ccccc3)CC2)c4ccc(F)cc4	Calcium signaling pathway
fluphenazine	D07977	BRD-K53987533	FC(F)(F)c1ccc2Sc3ccccc3N(CCCN4CCN(CCCl)CC4)c2c1	Neuroactive ligand-receptor interaction|Dopaminergic synapse
fluticasone	D07981	BRD-A59943784	CC1CC2C3CC(F)C4=CC(=O)C=CC4(C)C3(F)C(O)CC2(C)C1(CC(=O)CO)C(=O)SCF	Neuroactive ligand-receptor interaction
fluvastatin	D07983	BRD-K39716612	CC(C)n1c(C=C[C@H](O)C[C@H](O)CC(O)=O)c(-c2ccc(F)cc2)c2ccccc12	Terpenoid backbone biosynthesis
fluvoxamine	D07984	BRD-K31534764	COCCCC\C(c1ccc(cc1)C(F)(F)F)=N\OCCN	Serotonergic synapse
formoterol	D07990	BRD-K54006094	COc1ccc(C[C@H](C)NC[C@@H](O)c2ccc(O)c(NC=O)c2)cc1	Calcium signaling pathway|Neuroactive ligand-receptor interaction|cAMP signaling pathway
fosinopril	D07992	BRD-A51382177	CCC(=O)O[C@@H](OP(=O)(CCCCc1ccccc1)CC(=O)N1C[C@@H](C[C@H]1C(O)=O)C1CCCCC1)C(C)C	Renin-angiotensin system
gabexate	D08004	BRD-K59256312	CCOC(=O)c1ccc(OC(=O)CCCCCNC(N)=N)cc1	Complement and coagulation cascades
gallopamil	D08009	BRD-A52922642	COc1ccc(CCN(C)CCCC(C#N)(C(C)C)c2cc(OC)c(OC)c(OC)c2)cc1OC	Calcium signaling pathway|Vascular smooth muscle contraction|Adrenergic signaling in cardiomyocytes|Cardiac muscle contraction
guanethidine	D08030	BRD-M18219129	NC(=N)NCCN1CCCCCCC1.NC(=N)NCCN1CCCCCCC1	Synaptic vesicle cycle
guanfacine	D08031	BRD-K32830106	NC(=N)NC(=O)Cc1c(Cl)cccc1Cl	cGMP-PKG signaling pathway|Neuroactive ligand-receptor interaction
histamine	D08040	BRD-K01674964	NCCc1c[nH]cn1	Calcium signaling pathway|Neuroactive ligand-receptor interaction
homochlorcyclizine	D08041	BRD-A22769835	CN1CCCN(CC1)C(c1ccccc1)c1ccc(Cl)cc1	Neuroactive ligand-receptor interaction|Inflammatory mediator regulation of TRP channels
hydroxyzine	D08054	BRD-A62428732	OCCOCCN1CCN(CC1)C(c1ccccc1)c1ccc(Cl)cc1	Calcium signaling pathway|Neuroactive ligand-receptor interaction
ibandronic acid	D08056	BRD-K08681769	CCCCCN(C)CCC(O)(P(O)(O)=O)P(O)(O)=O	Terpenoid backbone biosynthesis
ifenprodil	D08064	BRD-A24191444	CC(C(O)c1ccc(O)cc1)N1CCC(Cc2ccccc2)CC1	Neuroactive ligand-receptor interaction|Vascular smooth muscle contraction
imipramine	D08070	BRD-K38436528	CN(C)CCCN1c2ccccc2CCc2ccccc12	Synaptic vesicle cycle|Serotonergic synapse
penbutolol	D08074	BRD-M30251550	CC(C)(C)NCC(O)COc1ccccc1C2CCCC2.CC(C)(C)NCC(O)COc1ccccc1C2CCCC2	Calcium signaling pathway|Neuroactive ligand-receptor interaction|Adrenergic signaling in cardiomyocytes
isoxsuprine	D08092	BRD-A16700644	CC(COc1ccccc1)NC(C)[C@H](O)c1ccc(O)cc1	Neuroactive ligand-receptor interaction|Adrenergic signaling in cardiomyocytes
ketorolac	D08104	BRD-A40639672	OC(=O)C1CCn2c1ccc2C(=O)c1ccccc1	Arachidonic acid metabolism
ketotifen	D08105	BRD-K28936863	CN1CCC(CC1)=C1c2ccsc2C(=O)Cc2ccccc12	Neuroactive ligand-receptor interaction|Inflammatory mediator regulation of TRP channels
labetalol	D08106	BRD-A07440155	CC(CCc1ccccc1)NCC(O)c1ccc(O)c(c1)C(N)=O	Calcium signaling pathway|cGMP-PKG signaling pathway|Neuroactive ligand-receptor interaction|Vascular smooth muscle contraction|Adrenergic signaling in cardiomyocytes|cAMP signaling pathway
varespladib	D08107	BRD-K09711437	CCc1c(C(=O)C(N)=O)c2c(OCC(O)=O)cccc2n1Cc1ccccc1	Ether lipid metabolism
lapatinib	D08108	BRD-K19687926	CS(=O)(=O)CCNCc1ccc(o1)-c1ccc2ncnc(Nc3ccc(OCc4cccc(F)c4)c(Cl)c3)c2c1	Breast cancer|ErbB signaling pathway|MAPK signaling pathway|Pathways in cancer
levobunolol	D08115	BRD-K73323637	CC(C)(C)NC[C@@H](O)COc1cccc2C(=O)CCCc12	Calcium signaling pathway|Neuroactive ligand-receptor interaction
levocabastine	D08117	BRD-K33453211	C[C@@H]1CN(CC[C@]1(C(O)=O)c1ccccc1)[C@H]1CC[C@](CC1)(C#N)c1ccc(F)cc1	Calcium signaling pathway|Neuroactive ligand-receptor interaction
levosalbutamol	D08124	BRD-K34469523	CC(C)(C)NC[C@H](O)c1ccc(O)c(CO)c1	Calcium signaling pathway|Neuroactive ligand-receptor interaction|cAMP signaling pathway
levothyroxine	D08125	BRD-K30685142	N[C@@H](Cc1cc(I)c(Oc2cc(I)c(O)c(I)c2)c(I)c1)C(O)=O	Thyroid hormone signaling pathway|Neuroactive ligand-receptor interaction
liothyronine	D08128	BRD-K89152108	N[C@@H](Cc1cc(I)c(Oc2ccc(O)c(I)c2)c(I)c1)C(O)=O	Neuroactive ligand-receptor interaction
lisuride	D08132	BRD-K88871508	CCN(CC)C(=O)N[C@H]1CN(C)[C@@H]2Cc3c[nH]c4cccc(C2=C1)c34	Neuroactive ligand-receptor interaction|Dopaminergic synapse
losartan	D08146	BRD-K66198023	CCCCc1nc(Cl)c(CO)n1Cc1ccc(cc1)-c1ccccc1C1=NNNN1	Neuroactive ligand-receptor interaction|Vascular smooth muscle contraction|Adrenergic signaling in cardiomyocytes|Renin-angiotensin system
loxoprofen	D08149	BRD-A43082555	CC(C(O)=O)c1ccc(CC2CCCC2=O)cc1	Arachidonic acid metabolism
mebeverine	D08160	BRD-A09467419	CCN(CCCCOC(=O)c1ccc(OC)c(OC)c1)C(C)Cc1ccc(OC)cc1	Cholinergic synapse|Calcium signaling pathway|Neuroactive ligand-receptor interaction|cAMP signaling pathway
mebhydrolin	D08161	BRD-M45580279	CN1CCc2c(C1)c3ccccc3n2Cc4ccccc4.CN1CCc2c(C1)c3ccccc3n2Cc4ccccc4	Neuroactive ligand-receptor interaction|Inflammatory mediator regulation of TRP channels
medetomidine	D08165	BRD-A66563878	CC(c1cnc[nH]1)c2cccc(C)c2C	Neuroactive ligand-receptor interaction
megestrol	D08167	BRD-K12002134	CC(=O)O[C@]1(CC[C@@H]2[C@H]3C=C(C)C4=CC(=O)CC[C@@]4(C)[C@@H]3CC[C@@]12C)C(C)=O	Oocyte meiosis|Progesterone-mediated oocyte maturation|Estrogen signaling pathway
melatonin	D08170	BRD-K97530723	COc1ccc2[nH]cc(CCNC(C)=O)c2c1	Neuroactive ligand-receptor interaction|Circadian entrainment
memantine	D08174	BRD-A79803969	CC12CC3CC(C)(C1)CC(N)(C3)C2	Neuroactive ligand-receptor interaction|Alzheimer disease|Glutamatergic synapse
mepivacaine	D08181	BRD-A03216249	CN1CCCCC1C(=O)Nc1c(C)cccc1C	Dopaminergic synapse
meptazinol	D08182	BRD-A02710418	CCC1(CCCCN(C)C1)c1cccc(O)c1	Neuroactive ligand-receptor interaction
mepyramine	D08183	BRD-K97564742	COc1ccc(cc1)CN(CCN(C)C)c1ccccn1	Calcium signaling pathway|Neuroactive ligand-receptor interaction
metaraminol	D08192	BRD-K96253961	C[C@H](N)[C@H](O)c1cccc(O)c1	Calcium signaling pathway|Vascular smooth muscle contraction|Neuroactive ligand-receptor interaction|Adrenergic signaling in cardiomyocytes
methylergometrine	D08207	BRD-A63667919	CCC(CO)NC(=O)C1CN(C)C2Cc3c[nH]c4cccc(C2=C1)c34	cGMP-PKG signaling pathway|Calcium signaling pathway|Vascular smooth muscle contraction|Neuroactive ligand-receptor interaction
metixene	D08209	BRD-A33711280	CN1CCCC(CC2c3ccccc3Sc3ccccc23)C1	Cholinergic synapse|Neuroactive ligand-receptor interaction
mexiletine	D08215	BRD-A64092382	CC(N)COc1c(C)cccc1C	Adrenergic signaling in cardiomyocytes|Dopaminergic synapse
mianserin	D08216	BRD-A19661776	CN1CCN2C(C1)c1ccccc1Cc1ccccc21	Neuroactive ligand-receptor interaction
mibefradil	D08217	BRD-A48631911	COCC(=O)OC1(CCN(C)CCCc2nc3ccccc3[nH]2)CCc2cc(F)ccc2C1C(C)C	Calcium signaling pathway|MAPK signaling pathway|Vascular smooth muscle contraction|Cardiac muscle contraction|Adrenergic signaling in cardiomyocytes
midodrine	D08220	BRD-A79981887	COc1ccc(OC)c(c1)C(O)CNC(=O)CN	Calcium signaling pathway|Vascular smooth muscle contraction|Neuroactive ligand-receptor interaction|Salivary secretion
moexipril	D08225	BRD-K34441861	CCOC(=O)[C@H](CCc1ccccc1)N[C@@H](C)C(=O)N1Cc2cc(OC)c(OC)cc2C[C@H]1C(O)=O	Renin-angiotensin system
molindone	D08226	BRD-A65280694	CCc1c(C)[nH]c2CCC(CN3CCOCC3)C(=O)c12	Neuroactive ligand-receptor interaction|Dopaminergic synapse
montelukast	D08229	BRD-A31312900	CC(C)(O)c1ccccc1CCC(SCC1(CC(O)=O)CC1)c1cccc(\C=C\c2ccc3ccc(Cl)cc3n2)c1	Calcium signaling pathway|Neuroactive ligand-receptor interaction
mosapride	D08236	BRD-A39052811	CCOc1cc(N)c(Cl)cc1C(=O)NCC1CN(Cc2ccc(F)cc2)CCO1	Calcium signaling pathway|Serotonergic synapse|Neuroactive ligand-receptor interaction
naftidrofuryl	D08244	BRD-A67862938	CCN(CC)CCOC(=O)C(CC1CCCO1)Cc1cccc2ccccc12	Neuroactive ligand-receptor interaction
nalbuphine	D08246	BRD-A16934955	OC1CC[C@@]2(O)[C@H]3Cc4ccc(O)c5OC1[C@]2(CCN3CC6CCC6)c54	Neuroactive ligand-receptor interaction
naloxone	D08249	BRD-A37541666	Oc1ccc2CC3N(CC=C)CCC4(C5Oc1c24)C3(O)CCC5=O	Neuroactive ligand-receptor interaction|Morphine addiction
nicardipine	D08270	BRD-A26711594	COC(=O)C1=C(C)NC(C)=C(C1c1cccc(c1)[N+]([O-])=O)C(=O)OCCN(C)Cc1ccccc1	Calcium signaling pathway|Vascular smooth muscle contraction|Adrenergic signaling in cardiomyocytes|Cardiac muscle contraction
niflumic acid	D08275	BRD-K98763141	OC(=O)c1cccnc1Nc1cccc(c1)C(F)(F)F	Arachidonic acid metabolism
tozasertib	D08279	BRD-K59369769	CN1CCN(CC1)c1cc(Nc2cc(C)[nH]n2)nc(Sc2ccc(NC(=O)C3CC3)cc2)n1	Ras signaling pathway|ErbB signaling pathway|PI3K-Akt signaling pathway|MAPK signaling pathway
nomegestrol acetate	D08281	BRD-K27351809	CC(=O)O[C@@]1(CC[C@H]2[C@@H]3C=C(C)C4=CC(=O)CC[C@@H]4[C@H]3CC[C@]12C)C(C)=O	Oocyte meiosis|Progesterone-mediated oocyte maturation|Estrogen signaling pathway
olopatadine	D08293	BRD-K37130586	CN(C)CCC=C1c2ccccc2COc2ccc(CC(O)=O)cc12	Calcium signaling pathway|Neuroactive ligand-receptor interaction
olprinone	D08294	BRD-K20745393	Cc1[nH]c(=O)c(cc1-c1ccc2nccn2c1)C#N	Purine metabolism
opipramol	D08297	BRD-K43786866	OCCN1CCN(CCCN2c3ccccc3C=Cc3ccccc23)CC1	Neuroactive ligand-receptor interaction|Serotonergic synapse|Dopaminergic synapse
orciprenaline	D08300	BRD-A07780951	CC(C)NCC(O)c1cc(O)cc(O)c1	Calcium signaling pathway|Neuroactive ligand-receptor interaction|cAMP signaling pathway
oxprenolol	D08318	BRD-A43671941	CC(C)NCC(O)COc1ccccc1OCC=C	Neuroactive ligand-receptor interaction|Adrenergic signaling in cardiomyocytes
oxybuprocaine	D08319	BRD-K04185004	CCCCOc1cc(ccc1N)C(=O)OCCN(CC)CC	Dopaminergic synapse
oxymetazoline	D08322	BRD-K16195444	Cc1cc(c(O)c(C)c1CC1=NCCN1)C(C)(C)C	Neuroactive ligand-receptor interaction|Vascular smooth muscle contraction
oxyphenbutazone	D08324	BRD-A33749298	CCCCC1C(=O)N(N(C1=O)c1ccc(O)cc1)c1ccccc1	Arachidonic acid metabolism
ozagrel	D08327	BRD-K19525698	OC(=O)C=Cc1ccc(Cn2ccnc2)cc1	Arachidonic acid metabolism|Platelet activation
pergolide	D08339	BRD-K60770992	CCCN1C[C@H](CSC)C[C@H]2[C@H]1Cc1c[nH]c3cccc2c13	Neuroactive ligand-receptor interaction|Parkinson disease|Dopaminergic synapse
phenformin	D08351	BRD-K11399644	NC(=N)NC(=N)NCCc1ccccc1	Adipocytokine signaling pathway|Insulin signaling pathway|AMPK signaling pathway
phenindione	D08354	BRD-K70592963	O=C1C(C(=O)c2ccccc12)c1ccccc1	Ubiquinone and other terpenoid-quinone biosynthesis
pheniramine	D08355	BRD-A23072235	CN(C)CCC(c1ccccc1)c1ccccn1	Calcium signaling pathway|Neuroactive ligand-receptor interaction
phentolamine	D08362	BRD-K21317336	Cc1ccc(cc1)N(CC1=NCCN1)c1ccc(O)cc1	Neuroactive ligand-receptor interaction|Vascular smooth muscle contraction|Adrenergic signaling in cardiomyocytes
phenylpropanolamine	D08368	BRD-K27853494	C[C@@H](N)[C@@H](O)c1ccccc1	Neuroactive ligand-receptor interaction|Vascular smooth muscle contraction
pioglitazone	D08378	BRD-A48430263	CCc1ccc(CCOc2ccc(CC3SC(=O)NC3=O)cc2)nc1	PPAR signaling pathway|AMPK signaling pathway
piperidolate	D08382	BRD-A97479839	CCN1CCCC(C1)OC(=O)C(c1ccccc1)c1ccccc1	Calcium signaling pathway|Gastric acid secretion|Pancreatic secretion|Salivary secretion|Neuroactive ligand-receptor interaction|Cholinergic synapse|cAMP signaling pathway
pirenzepine	D08389	BRD-K89375097	CN1CCN(CC(=O)N2c3ccccc3C(=O)Nc3cccnc23)CC1	Calcium signaling pathway|Gastric acid secretion|Pancreatic secretion|Neuroactive ligand-receptor interaction|Cholinergic synapse
pirlindole	D08392	BRD-A54490543	Cc1ccc2n3CCNC4CCCc(c34)c2c1	Tryptophan metabolism|Glycine, serine and threonine metabolism|Serotonergic synapse|Phenylalanine metabolism|Dopaminergic synapse|Drug metabolism|Arginine and proline metabolism|Histidine metabolism|Tyrosine metabolism
pranlukast	D08408	BRD-K97045029	O=C(Nc1cccc2c1oc(cc2=O)-c1nnn[nH]1)c1ccc(OCCCCc2ccccc2)cc1	Calcium signaling pathway|Neuroactive ligand-receptor interaction
pravastatin	D08410	BRD-A11170096	CCC(C)C(=O)OC1CC(O)C=C2C=CC(C)C(CCC(O)CC(O)CC(O)=O)C12	Terpenoid backbone biosynthesis
procainamide	D08421	BRD-K75089421	CCN(CC)CCNC(=O)c1ccc(N)cc1	Adrenergic signaling in cardiomyocytes|Dopaminergic synapse
procaterol	D08424	BRD-A22684332	CCC(NC(C)C)C(O)c1ccc(O)c2[nH]c(=O)ccc12	Calcium signaling pathway|Neuroactive ligand-receptor interaction|cAMP signaling pathway
profenamine	D08426	BRD-A16311756	CCN(CC)C(C)CN1c2ccccc2Sc2ccccc12	Cholinergic synapse|Neuroactive ligand-receptor interaction
promazine	D08430	BRD-K06980535	CN(C)CCCN1c2ccccc2Sc2ccccc12	Neuroactive ligand-receptor interaction|Dopaminergic synapse
propafenone	D08435	BRD-A26334849	CCCNCC(O)COc1ccccc1C(=O)CCc1ccccc1	Adrenergic signaling in cardiomyocytes|Dopaminergic synapse
propranolol	D08443	BRD-A10070317	CC(C)NCC(O)COc1cccc2ccccc12	Neuroactive ligand-receptor interaction|Adrenergic signaling in cardiomyocytes
protriptyline	D08447	BRD-K42098891	CNCCCC1c2ccccc2C=Cc2ccccc12	Synaptic vesicle cycle|Serotonergic synapse
pseudoephedrine	D08449	BRD-K84175871	CN[C@@H](C)[C@@H](O)c1ccccc1	Neuroactive ligand-receptor interaction|Vascular smooth muscle contraction
quetiapine	D08456	BRD-K68867920	OCCOCCN1CCN(CC1)C1=Nc2ccccc2Sc2ccccc12	Neuroactive ligand-receptor interaction|Serotonergic synapse|Dopaminergic synapse
quinidine	D08458	BRD-A64479082	COc1ccc2nccc(C(O)C3CC4CCN3CC4C=C)c2c1	Adrenergic signaling in cardiomyocytes|Dopaminergic synapse
rabeprazole	D08463	BRD-A39390670	COCCCOc1ccnc(CS(=O)c2nc3ccccc3[nH]2)c1C	Gastric acid secretion|Collecting duct acid secretion
racecadotril	D08464	BRD-A08187463	CC(=O)SCC(Cc1ccccc1)C(=O)NCC(=O)OCc1ccccc1	Protein digestion and absorption
raloxifene	D08465	BRD-K63828191	Oc1ccc(cc1)-c1sc2cc(O)ccc2c1C(=O)c1ccc(OCCN2CCCCC2)cc1	Endocrine and other factor-regulated calcium reabsorption|Estrogen signaling pathway
rasagiline	D08469	BRD-K58114536	C#CCN[C@@H]1CCc2ccccc12	Serotonergic synapse|Dopaminergic synapse
reboxetine	D08472	BRD-A43974499	CCOc1ccccc1OC(C2CNCCO2)c3ccccc3	Synaptic vesicle cycle
rilmenidine	D08482	BRD-K01638814	C1CC1C(NC1=NCCO1)C1CC1	cGMP-PKG signaling pathway|Neuroactive ligand-receptor interaction
rizatriptan	D08485	BRD-K75699339	CN(C)CCc1c[nH]c2ccc(Cn3cncn3)cc12	Neuroactive ligand-receptor interaction|Serotonergic synapse
ropinirole	D08489	BRD-K15933101	CCCN(CCC)CCc1cccc2NC(=O)Cc12	Neuroactive ligand-receptor interaction|Parkinson disease|Dopaminergic synapse
ropivacaine	D08490	BRD-K50938786	CCCN1CCCC[C@H]1C(=O)Nc1c(C)cccc1C	Dopaminergic synapse
rosiglitazone	D08491	BRD-A97437073	CN(CCOc1ccc(CC2SC(=O)NC2=O)cc1)c1ccccn1	PPAR signaling pathway|AMPK signaling pathway
rosuvastatin	D08492	BRD-K82941592	CC(C)c1nc(nc(-c2ccc(F)cc2)c1\C=C\[C@@H](O)C[C@@H](O)CC(O)=O)N(C)S(C)(=O)=O	Terpenoid backbone biosynthesis
setiptiline	D08511	BRD-K36732695	CN1CCC2=C(C1)c1ccccc1Cc1ccccc21	Neuroactive ligand-receptor interaction
sibutramine	D08513	BRD-A23359898	CC(C)CC(N(C)C)C1(CCC1)c1ccc(Cl)cc1	Synaptic vesicle cycle|Serotonergic synapse|Dopaminergic synapse
sildenafil	D08514	BRD-K50128260	CCCc1nn(C)c2c1[nH]c(nc2=O)-c1cc(ccc1OCC)S(=O)(=O)N1CCN(C)CC1	cGMP-PKG signaling pathway
sitagliptin	D08516	BRD-K19416115	N[C@@H](CC(=O)N1CCn2c(C1)nnc2C(F)(F)F)Cc1cc(F)c(F)cc1F	Protein digestion and absorption
solifenacin	D08522	BRD-A54596827	O=C(O[C@H]1CN2CCC1CC2)C1NCc2ccccc2[C@@H]1c1ccccc1	Cholinergic synapse|Calcium signaling pathway|Neuroactive ligand-receptor interaction
sotalol	D08525	BRD-A33168282	CC(C)NCC(O)c1ccc(NS(C)(=O)=O)cc1	Calcium signaling pathway|Neuroactive ligand-receptor interaction|Adrenergic signaling in cardiomyocytes
sunitinib	D08552	BRD-M64432851	CCN(CC)CCNC(=O)c1c(C)[nH]c(\C=C2/C(=O)Nc3ccc(F)cc23)c1C	Pathways in cancer|MAPK signaling pathway|VEGF signaling pathway
tacrine	D08555	BRD-K81473089	Nc1c2CCCCc2nc2ccccc12	Cholinergic synapse|Glycerophospholipid metabolism
talipexole	D08558	BRD-K75615183	Nc1nc2CCN(CC=C)CCc2s1	Neuroactive ligand-receptor interaction|Dopaminergic synapse
tamoxifen	D08559	BRD-K04210847	CC/C(=C(\c1ccc(O)cc1)/c2ccc(OCCN(C)C)cc2)/c3ccccc3	Pathways in cancer|Estrogen signaling pathway
terazosin	D08569	BRD-A22256192	COc1cc2nc(nc(N)c2cc1OC)N1CCN(CC1)C(=O)C1CCCO1	cGMP-PKG signaling pathway|Neuroactive ligand-receptor interaction|Vascular smooth muscle contraction
terbutaline	D08570	BRD-A50157456	CC(C)(C)NCC(O)c1cc(O)cc(O)c1	Calcium signaling pathway|Neuroactive ligand-receptor interaction|cAMP signaling pathway
tetrabenazine	D08575	BRD-A47564106	COc1cc2CCN3CC(CC(C)C)C(=O)CC3c2cc1OC	Synaptic vesicle cycle|Serotonergic synapse|Dopaminergic synapse
thioproperazine	D08585	BRD-K08619574	CN(C)S(=O)(=O)c1ccc2Sc3ccccc3N(CCCN3CCN(C)CC3)c2c1	Neuroactive ligand-receptor interaction|Dopaminergic synapse
ticlopidine	D08594	BRD-K00603606	Clc1ccccc1CN1CCc2sccc2C1	Platelet activation
tiletamine	D08596	BRD-A30582499	CCNC1(CCCCC1=O)c1cccs1	Neuroactive ligand-receptor interaction|Glutamatergic synapse
tioguanine	D08603	BRD-K75649340	Nc1nc(S)c2ncn([C@@H]3O[C@H](CO)[C@@H](O)[C@H]3O)c2n1	Purine metabolism
tirofiban	D08607	BRD-K37872686	CCCCS(=O)(=O)N[C@@H](Cc1ccc(OCCCCC2CCNCC2)cc1)C(O)=O	Hematopoietic cell lineage|Platelet activation
tolazoline	D08614	BRD-K46211610	C(C1=NCCN1)c1ccccc1	Neuroactive ligand-receptor interaction|Vascular smooth muscle contraction|Adrenergic signaling in cardiomyocytes
toremifene	D08620	BRD-K51350053	CN(C)CCOc1ccc(cc1)C(\c1ccccc1)=C(\CCCl)c1ccccc1	Ras signaling pathway|Proteoglycans in cancer|Estrogen signaling pathway
tramadol	D08623	BRD-K04412738	COc1cccc(c1)[C@@]2(O)CCCC[C@@H]2CN(C)C	Neuroactive ligand-receptor interaction
tranylcypromine	D08625	BRD-A43974575	NC1C[C@H]1c1ccccc1	Tryptophan metabolism|Glycine, serine and threonine metabolism|Serotonergic synapse|Phenylalanine metabolism|Dopaminergic synapse|Drug metabolism|Arginine and proline metabolism|Histidine metabolism|Tyrosine metabolism
trazodone	D08626	BRD-K70778732	Clc1cccc(c1)N1CCN(CCCn2nc3ccccn3c2=O)CC1	Neuroactive ligand-receptor interaction|Serotonergic synapse
trifluoperazine	D08636	BRD-K89732114	CN1CCN(CCCN2c3ccccc3Sc3ccc(cc23)C(F)(F)F)CC1	Neuroactive ligand-receptor interaction|Dopaminergic synapse
triprolidine	D08648	BRD-K11742128	Cc1ccc(cc1)C(=C/CN1CCCC1)\c1ccccn1	Neuroactive ligand-receptor interaction|Inflammatory mediator regulation of TRP channels
vardenafil	D08668	BRD-K13926615	CCCc1nc(C)c2n1nc([nH]c2=O)-c1cc(ccc1OCC)S(=O)(=O)N1CCN(CC)CC1	cGMP-PKG signaling pathway
varenicline	D08669	BRD-K18855837	C1[C@H]2CNC[C@@H]1c1cc3nccnc3cc21	Cholinergic synapse|Neuroactive ligand-receptor interaction
venlafaxine	D08670	BRD-A51714012	COc1ccc(cc1)C(CN(C)C)C1(O)CCCCC1	Synaptic vesicle cycle|Serotonergic synapse
viloxazine	D08673	BRD-A59198242	CCOc1ccccc1OCC1CNCCO1	Synaptic vesicle cycle
vinblastine	D08675	BRD-A22783572	CCC1(O)CC2CN(C1)CCc3c([nH]c4ccccc34)C(C2)(C(=O)OC)c5cc6c(cc5OC)N(C)C7C86CCN9CC=CC(CC)(C98)C(C(=O)OC)C7(O)C(=O)OC	Gap junction
vincristine	D08679	BRD-A60414806	CC[C@]1(O)CC2CN(C1)CCc1c([nH]c3ccccc13)[C@@](C2)(C(=O)OC)c1cc2c(cc1OC)N(C=O)[C@@H]1[C@]22CCN3CC=C[C@](CC)([C@@H]23)[C@@H](OC(C)=O)[C@]1(O)C(=O)OC	Gap junction
vinorelbine	D08680	BRD-K10916986	CCC1=C[C@@H]2C[N@](C1)Cc1c([nH]c3ccccc13)[C@@](C2)(C(=O)OC)c1cc2c(cc1OC)N(C)[C@@H]1[C@]22CCN3CC=C[C@@](CC)([C@@H]23)[C@@H](OC(C)=O)[C@]1(O)C(=O)OC	Gap junction
warfarin	D08682	BRD-A24514565	CC(=O)CC(c1ccccc1)c1c(O)c2ccccc2oc1=O	Ubiquinone and other terpenoid-quinone biosynthesis
xylazine	D08683	BRD-K21565985	Cc1cccc(C)c1NC1=NCCCS1	Neuroactive ligand-receptor interaction
yohimbine	D08685	BRD-A51410489	COC(=O)C1C(O)CCC2CN3CCc4c([nH]c5ccccc45)C3CC12	cGMP-PKG signaling pathway|Neuroactive ligand-receptor interaction
ziprasidone	D08687	BRD-K29582115	Clc1cc2NC(=O)Cc2cc1CCN1CCN(CC1)c1nsc2ccccc12	Neuroactive ligand-receptor interaction|Serotonergic synapse|Dopaminergic synapse
zolpidem	D08690	BRD-K44876623	CN(C)C(=O)Cc1c(nc2ccc(C)cn12)-c1ccc(C)cc1	GABAergic synapse|Neuroactive ligand-receptor interaction
belinostat	D08870	BRD-K17743125	ONC(=O)\C=C\c1cccc(c1)S(=O)(=O)Nc1ccccc1	Notch signaling pathway|Cell cycle|Pathways in cancer
carfilzomib	D08880	BRD-K15179879	CC(C)C[C@H](NC(=O)[C@H](CCc1ccccc1)NC(=O)CN1CCOCC1)C(=O)N[C@@H](Cc1ccccc1)C(=O)N[C@@H](CC(C)C)C(=O)[C@@]1(C)CO1	Proteasome
cediranib	D08881	BRD-K86930074	COc1cc2c(Oc3ccc4[nH]c(C)cc4c3F)ncnc2cc1OCCCN1CCCC1	Pathways in cancer|MAPK signaling pathway|VEGF signaling pathway
neratinib	D08950	BRD-K85606544	CCOc1cc2ncc(C#N)c(Nc3ccc(OCc4ccccn4)c(Cl)c3)c2cc1NC(=O)\C=C\CN(C)C	ErbB signaling pathway|Breast cancer|EGFR tyrosine kinase inhibitor resistance|Pathways in cancer
nilotinib	D08953	BRD-K81528515	Cc1cn(cn1)-c1cc(NC(=O)c2ccc(C)c(Nc3nccc(n3)-c3cccnc3)c2)cc(c1)C(F)(F)F	Pathways in cancer|ErbB signaling pathway|MAPK signaling pathway|Chronic myeloid leukemia
odanacatib	D08955	BRD-K22822991	CC(C)(F)C[C@H](N[C@@H](c1ccc(cc1)-c1ccc(cc1)S(C)(=O)=O)C(F)(F)F)C(=O)NC1(CC1)C#N	Osteoclast differentiation|Lysosome|Toll-like receptor signaling pathway|Rheumatoid arthritis
omacetaxine mepesuccinate	D08956	BRD-K76674262	COC(=O)C[C@](O)(CCCC(C)(C)O)C(=O)O[C@H]1[C@H]2c3cc4OCOc4cc3CCN3CCC[C@]23C=C1OC	Pathways in cancer|PI3K-Akt signaling pathway|MAPK signaling pathway|Chronic myeloid leukemia
perampanel	D08964	BRD-K41438959	O=c1c(cc(cn1-c1ccccc1)-c1ccccn1)-c1ccccc1C#N	Glutamatergic synapse|Neuroactive ligand-receptor interaction|Dopaminergic synapse
plerixafor	D08971	BRD-K33240821	C(N1CCCNCCNCCCNCC1)c1ccc(CN2CCCNCCNCCCNCC2)cc1	Chemokine signaling pathway|Cytokine-cytokine receptor interaction|Pathways in cancer
pomalidomide	D08976	BRD-A12994259	Nc1cccc2C(=O)N(C3CCC(=O)NC3=O)C(=O)c12	T cell receptor signaling pathway|TNF signaling pathway|Natural killer cell mediated cytotoxicity|Hematopoietic cell lineage|Cytokine-cytokine receptor interaction|Apoptosis
reparixin	D08984	BRD-K58486055	CC(C)Cc1ccc(cc1)[C@@H](C)C(=O)NS(C)(=O)=O	Chemokine signaling pathway|Cytokine-cytokine receptor interaction
taranabant	D09009	BRD-K35169477	C[C@H](NC(=O)C(C)(C)Oc1ccc(cn1)C(F)(F)F)[C@@H](Cc1ccc(Cl)cc1)c1cccc(c1)C#N	Neuroactive ligand-receptor interaction
tilarginine acetate	D09018	BRD-K22227508	C/N=C(\N)/NCCC[C@H](N)C(=O)O	Arginine and proline metabolism|Arginine biosynthesis
entinostat	D09338	BRD-K77908580	Nc1ccccc1NC(=O)c1ccc(CNC(=O)OCc2cccnc2)cc1	Notch signaling pathway|Cell cycle|Pathways in cancer
esreboxetine	D09340	BRD-K32814891	CCOc1ccccc1O[C@H]([C@@H]1CNCCO1)c1ccccc1	Synaptic vesicle cycle
fostamatinib	D09347	BRD-K20285085	COc1cc(Nc2ncc(F)c(Nc3ccc4OC(C)(C)C(=O)Nc4n3)n2)cc(OC)c1OC	B cell receptor signaling pathway|NF-kappa B signaling pathway
talmapimod	D09386	BRD-K17555800	C[C@H]1CN([C@H](C)CN1Cc1ccc(F)cc1)C(=O)c1cc2c(cn(C)c2cc1Cl)C(=O)C(=O)N(C)C	Osteoclast differentiation|MAPK signaling pathway|VEGF signaling pathway
linagliptin	D09566	BRD-K96550715	CC#CCn1c(nc2n(C)c(=O)n(Cc3nc(C)c4ccccc4n3)c(=O)c12)N1CCC[C@@H](N)C1	Protein digestion and absorption
brivanib	D09589	BRD-A21584801	CC(O)COc1cn2ncnc(Oc3ccc4[nH]c(C)cc4c3F)c2c1C	PI3K-Akt signaling pathway|MAPK signaling pathway|VEGF signaling pathway
dinaciclib	D09604	BRD-K13662825	CCc1cnn2c(NCc3ccc[n+]([O-])c3)cc(nc12)N1CCCC[C@H]1CCO	p53 signaling pathway|Cell cycle|Pathways in cancer
foretinib	D09618	BRD-K03449891	COc1cc2c(Oc3ccc(NC(=O)C4(CC4)C(=O)Nc4ccc(F)cc4)cc3F)ccnc2cc1OCCCN1CCOCC1	Focal adhesion|VEGF signaling pathway
linifanib	D09635	BRD-K99749624	Cc1ccc(F)c(NC(=O)Nc2ccc(cc2)-c2cccc3[nH]nc(N)c23)c1	MAPK signaling pathway|Pathways in cancer|VEGF signaling pathway|PI3K-Akt signaling pathway|Cytokine-cytokine receptor interaction
losmapimod	D09639	BRD-K56195681	Cc1c(F)cc(cc1-c1ccc(cn1)C(=O)NCC(C)(C)C)C(=O)NC1CC1	Toll-like receptor signaling pathway|VEGF signaling pathway
mocetinostat	D09641	BRD-K16485616	Nc1ccccc1NC(=O)c1ccc(CNc2nccc(n2)-c2cccnc2)cc1	Notch signaling pathway|Cell cycle|Pathways in cancer
saracatinib	D09664	BRD-K19540840	CN1CCN(CCOc2cc(OC3CCOCC3)c3c(Nc4c5OCOc5ccc4Cl)ncnc3c2)CC1	Chemokine signaling pathway|ErbB signaling pathway|VEGF signaling pathway
selumetinib	D09666	BRD-K57080016	Cn1cnc2c(F)c(Nc3ccc(Br)cc3Cl)c(cc12)C(=O)NOCCO	ErbB signaling pathway|MAPK signaling pathway
sotrastaurin	D09671	BRD-K16761703	CN1CCN(CC1)c1nc(C2=C(C(=O)NC2=O)c2c[nH]c3ccccc23)c2ccccc2n1	T cell receptor signaling pathway|Inflammatory mediator regulation of TRP channels
tivozanib	D09683	BRD-K53414658	COc1cc2nccc(Oc3ccc(NC(=O)Nc4cc(C)on4)c(Cl)c3)c2cc1OC	Pathways in cancer|MAPK signaling pathway|VEGF signaling pathway
veliparib	D09692	BRD-A50364343	CC1(CCCN1)c1nc2c(cccc2[nH]1)C(N)=O	Necroptosis|Apoptosis
vilazodone	D09698	BRD-K58010567	NC(=O)c1cc2cc(ccc2o1)N1CCN(CCCCc2c[nH]c3ccc(cc23)C#N)CC1	Neuroactive ligand-receptor interaction|Serotonergic synapse
edoxaban	D09710	BRD-K29322660	CN(C)C(=O)[C@@H]1CC[C@H](NC(=O)C(=O)Nc2ccc(Cl)cn2)[C@H](C1)NC(=O)c1nc2CCN(C)Cc2s1	Complement and coagulation cascades
afatinib	D09724	BRD-A58767537	CN(C)C\C=C\C(=O)Nc1cc2c(Nc3ccc(F)c(Cl)c3)ncnc2cc1OC1CCOC1	ErbB signaling pathway|MAPK signaling pathway|Pathways in cancer
olaparib	D09730	BRD-K02113016	Fc1ccc(Cc2n[nH]c(=O)c3ccccc23)cc1C(=O)N1CCN(CC1)C(=O)C1CC1	Base excision repair|Necroptosis|Apoptosis|NF-kappa B signaling pathway
crizotinib	D09731	BRD-K78431006	C[C@@H](Oc1cc(cnc1N)-c1cnn(c1)C1CCNCC1)c1c(Cl)ccc(F)c1Cl	Non-small cell lung cancer|Pathways in cancer
cabazitaxel	D09755	BRD-K06858286	CO[C@@H]1C[C@H]2OC[C@@]2(OC(C)=O)[C@H]2[C@@H](OC(=O)c3ccccc3)[C@@]3(O)C[C@H](OC(=O)[C@H](O)[C@@H](NC(=O)OC(C)(C)C)c4ccccc4)C(C)=C([C@@H](OC)C(=O)[C@]12C)C3(C)C	Gap junction
norepinephrine hydrochloride	D09794	BRD-A91555231	NCC(O)c1ccc(O)c(O)c1	Calcium signaling pathway|Vascular smooth muscle contraction|Neuroactive ligand-receptor interaction|Adrenergic signaling in cardiomyocytes
amuvatinib	D09864	BRD-K66538826	S=C(NCc1ccc2OCOc2c1)N1CCN(CC1)c1ncnc2c3ccccc3oc12	Pathways in cancer
dacomitinib	D09883	BRD-K57169635	COc1cc2ncnc(Nc3ccc(F)c(Cl)c3)c2cc1NC(=O)\C=C\CN1CCCCC1	Calcium signaling pathway|ErbB signaling pathway
iniparib	D09913	BRD-K11153516	NC(=O)c1ccc(I)c(c1)[N+]([O-])=O	Necroptosis|Apoptosis
latrepirdine	D09917	BRD-K55703048	CN1CCc2c(C1)c1cc(C)ccc1n2CCc1ccc(C)nc1	Cholinergic synapse|Neuroactive ligand-receptor interaction|Glutamatergic synapse
lenvatinib	D09919	BRD-K39974922	COc1cc2nccc(Oc3ccc(NC(=O)NC4CC4)c(Cl)c3)c2cc1C(N)=O	Pathways in cancer|VEGF signaling pathway|MAPK signaling pathway|Thyroid cancer
linsitinib	D09925	BRD-K07667918	C[C@@]1(O)CC(C1)c1nc(-c2ccc3ccc(nc3c2)-c2ccccc2)c2c(N)nccn12	Focal adhesion|Adherens junction
mibampator	D09931	BRD-K42981054	CC(C)S(=O)(=O)NC[C@H](C)c1ccc(cc1)-c1ccc(CCNS(C)(=O)=O)cc1	Glutamatergic synapse|Neuroactive ligand-receptor interaction|Dopaminergic synapse
ponatinib	D09950	BRD-K44227013	CN1CCN(Cc2ccc(NC(=O)c3ccc(C)c(c3)C#Cc3cnc4cccnn34)cc2C(F)(F)F)CC1	Pathways in cancer|Chronic myeloid leukemia
quizartinib	D09955	BRD-K93918653	CC(C)(C)c1cc(NC(=O)Nc2ccc(cc2)-c2cn3c(n2)sc2cc(OCCN4CCOCC4)ccc32)no1	Hematopoietic cell lineage|Pathways in cancer
ruxolitinib	D09959	BRD-K53972329	N#CC[C@H](C1CCCC1)n1cc(cn1)-c1ncnc2[nH]ccc12	Chemokine signaling pathway|JAK-STAT signaling pathway|Pathways in cancer
tofacitinib	D09970	BRD-K31283835	C[C@@H]1CCN(C[C@@H]1N(C)c1ncnc2[nH]ccc12)C(=O)CC#N	Chemokine signaling pathway|JAK-STAT signaling pathway
vemurafenib	D09996	BRD-K56343971	CCCS(=O)(=O)Nc1ccc(F)c(C(=O)c2c[nH]c3ncc(cc23)-c2ccc(Cl)cc2)c1F	Melanoma|ErbB signaling pathway|MAPK signaling pathway|Pathways in cancer
cariprazine	D09997	BRD-K57764956	CN(C)C(=O)N[C@H]1CC[C@H](CCN2CCN(CC2)c2cccc(Cl)c2Cl)CC1	Neuroactive ligand-receptor interaction|Serotonergic synapse|Dopaminergic synapse
fingolimod	D10001	BRD-K88025533	CCCCCCCCc1ccc(CCC(N)(CO)CO)cc1	Neuroactive ligand-receptor interaction|Sphingolipid signaling pathway
tosedostat	D10026	BRD-K92241597	CC(C)C[C@H]([C@H](O)C(=O)NO)C(=O)N[C@H](C(=O)OC1CCCC1)c1ccccc1	Hematopoietic cell lineage
abexinostat	D10060	BRD-K12867552	CN(C)Cc1c(oc2ccccc12)C(=O)NCCOc1ccc(cc1)C(=O)NO	Notch signaling pathway|Cell cycle|Pathways in cancer
cabozantinib	D10062	BRD-K51544265	COc1cc2nccc(Oc3ccc(NC(=O)C4(CC4)C(=O)Nc4ccc(F)cc4)cc3)c2cc1OC	MAPK signaling pathway|Pathways in cancer|Ras signaling pathway|VEGF signaling pathway|PI3K-Akt signaling pathway
dabrafenib	D10064	BRD-K09951645	CC(C)(C)c1nc(c(s1)-c1ccnc(N)n1)-c1cccc(NS(=O)(=O)c2c(F)cccc2F)c1F	ErbB signaling pathway|MAPK signaling pathway|Pathways in cancer
rucaparib	D10079	BRD-K88560311	CNCc1ccc(cc1)-c1[nH]c2cc(F)cc3C(=O)NCCc1c23	Base excision repair|Necroptosis|Apoptosis
delanzomib	D10110	BRD-K59325863	CC(C)C[C@H](NC(=O)[C@@H](NC(=O)c1cccc(n1)-c1ccccc1)[C@@H](C)O)B(O)O	Proteasome
sonidegib	D10119	BRD-K19796430	C[C@H]1CN(C[C@@H](C)O1)c1ccc(NC(=O)c2cccc(-c3ccc(OC(F)(F)F)cc3)c2C)cn1	Basal cell carcinoma|Hedgehog signaling pathway|Pathways in cancer
galeterone	D10125	BRD-A07986123	C[C@]12CCC3C(CC=C4C[C@@H](O)CC[C@]34C)C1CC=C2n1cnc2ccccc12	Steroid hormone biosynthesis
ganetespib	D10126	BRD-K38852836	CC(C)c1cc(-c2n[nH]c(=O)n2-c2ccc3n(C)ccc3c2)c(O)cc1O	PI3K-Akt signaling pathway|Estrogen signaling pathway
ixazomib	D10130	BRD-K78659596	CC(C)C[C@H](NC(=O)CNC(=O)c1cc(Cl)ccc1Cl)B(O)O	Proteasome
regorafenib	D10138	BRD-K16730910	CNC(=O)c1cc(Oc2ccc(NC(=O)Nc3ccc(Cl)c(c3)C(F)(F)F)c(F)c2)ccn1	MAPK signaling pathway|Pathways in cancer|VEGF signaling pathway|Hepatocellular carcinoma|Colorectal cancer
orteronel	D10146	BRD-A12409803	CNC(=O)c1ccc2cc(ccc2c1)C1(O)CCn2cncc12	Steroid hormone biosynthesis
pasireotide	D10147	BRD-K59715032	NCCCC[C@@H]1NC(=O)[C@@H](Cc2c[nH]c3ccccc23)NC(=O)[C@@H](NC(=O)[C@@H]2C[C@H](CN2C(=O)[C@H](Cc2ccccc2)NC(=O)[C@H](Cc2ccc(OCc3ccccc3)cc2)NC1=O)OC(=O)NCCN)c1ccccc1	Neuroactive ligand-receptor interaction|Gastric acid secretion|cAMP signaling pathway
rigosertib	D10154	BRD-K55187425	COc1cc(OC)c(\C=C\S(=O)(=O)Cc2ccc(OC)c(NCC(O)=O)c2)c(OC)c1	Cell cycle
safinamide	D10158	BRD-K84639753	C[C@@H](NCc1ccc(OCc2cccc(F)c2)cc1)C(N)=O	Serotonergic synapse|Dopaminergic synapse
teriflunomide	D10172	BRD-A42699921	CC(=O)C(C#N)C(=O)Nc1ccc(cc1)C(F)(F)F	Pyrimidine metabolism
tivantinib	D10173	BRD-K33379087	O=C1NC(=O)[C@H]([C@@H]1c1c[nH]c2ccccc12)c1cn2CCCc3cccc1c23	Ras signaling pathway|Focal adhesion|Adherens junction|Pathways in cancer
trametinib	D10175	BRD-K12343256	CC(=O)Nc1cccc(c1)-n1c2c(C)c(=O)n(C)c(Nc3ccc(I)cc3F)c2c(=O)n(C2CC2)c1=O	Melanoma|ErbB signaling pathway|MAPK signaling pathway|Pathways in cancer
vortioxetine	D10184	BRD-K53963539	Cc1ccc(Sc2ccccc2N2CCNCC2)c(C)c1	Neuroactive ligand-receptor interaction|Serotonergic synapse
pictilisib	D10189	BRD-K52911425	CS(=O)(=O)N1CCN(Cc2cc3nc(nc(N4CCOCC4)c3s2)-c2cccc3[nH]ncc23)CC1	PI3K-Akt signaling pathway|Pathways in cancer
enzalutamide	D10218	BRD-K56851771	CNC(=O)c1ccc(cc1F)N1C(=S)N(C(=O)C1(C)C)c1ccc(C#N)c(c1)C(F)(F)F	Pathways in cancer|Prostate cancer
ibrutinib	D10223	BRD-A35869383	Nc1ncnc2n(nc(-c3ccc(Oc4ccccc4)cc3)c12)C1CCCN(C1)C(=O)C=C	B cell receptor signaling pathway
masitinib	D10229	BRD-K71035033	CN1CCN(Cc2ccc(cc2)C(=O)Nc2ccc(C)c(Nc3nc(cs3)-c3cccnc3)c2)CC1	MAPK signaling pathway|Pathways in cancer
baricitinib	D10308	BRD-K53581288	CCS(=O)(=O)N1CC(CC#N)(C1)n1cc(cn1)-c1ncnc2[nH]ccc12	Chemokine signaling pathway|JAK-STAT signaling pathway|Osteoclast differentiation
brexpiprazole	D10309	BRD-K00911143	O=c1ccc2ccc(OCCCCN3CCN(CC3)c3cccc4sccc34)cc2[nH]1	Neuroactive ligand-receptor interaction|Serotonergic synapse|Dopaminergic synapse
panobinostat	D10319	BRD-K02130563	Cc1[nH]c2ccccc2c1CCNCc1ccc(\C=C\C(=O)NO)cc1	Notch signaling pathway|Cell cycle|Pathways in cancer
quisinostat	D10321	BRD-K83837640	Cn1cc(CNCC2CCN(CC2)c2ncc(cn2)C(=O)NO)c2ccccc12	Notch signaling pathway|Cell cycle|Pathways in cancer
camicinal	D10330	BRD-K23248433	C[C@H]1CN(Cc2ccc(CC(=O)N3CCC(CC3)Nc3cccc(F)c3)cc2)CCN1	Neuroactive ligand-receptor interaction
rebastinib	D10334	BRD-K76694128	CNC(=O)c1cc(Oc2ccc(NC(=O)Nc3cc(nn3-c3ccc4ncccc4c3)C(C)(C)C)c(F)c2)ccn1	HIF-1 signaling pathway|Neurotrophin signaling pathway|Pathways in cancer
palbociclib	D10372	BRD-K51313569	CC(=O)c1c(C)c2cnc(Nc3ccc(cn3)N3CCNCC3)nc2n(C2CCCC2)c1=O	Cell cycle|Breast cancer|PI3K-Akt signaling pathway|Pathways in cancer
cobimetinib	D10405	BRD-K03390685	OC1(CN(C1)C(=O)c1ccc(F)c(F)c1Nc1ccc(I)cc1F)[C@@H]1CCCCN1	Pathways in cancer|MAPK signaling pathway|Melanoma
pimasertib	D10426	BRD-K89014967	OC[C@@H](O)CNC(=O)c1ccncc1Nc1ccc(I)cc1F	VEGF signaling pathway|ErbB signaling pathway|MAPK signaling pathway|Pathways in cancer
nintedanib	D10481	BRD-K49075727	COC(=O)c1ccc2c(NC(=O)\C2=C(/Nc2ccc(cc2)N(C)C(=O)CN2CCN(C)CC2)c2ccccc2)c1	Pathways in cancer|MAPK signaling pathway|VEGF signaling pathway
alectinib	D10542	BRD-K11267252	CCc1cc2C(=O)c3c([nH]c4cc(ccc34)C#N)C(C)(C)c2cc1N1CCC(CC1)N1CCOCC1	Non-small cell lung cancer|Pathways in cancer
dactolisib	D10552	BRD-K12184916	Cn1c2cnc3ccc(cc3c2n(-c2ccc(cc2)C(C)(C)C#N)c1=O)-c1cnc2ccccc2c1	PI3K-Akt signaling pathway|Pathways in cancer
idelalisib	D10560	BRD-K60866521	CC[C@H](Nc1ncnc2[nH]cnc12)c1nc2cccc(F)c2c(=O)n1-c1ccccc1	B cell receptor signaling pathway|PI3K-Akt signaling pathway|Apoptosis|Pathways in cancer
buparlisib	D10584	BRD-K42191735	Nc1cc(c(cn1)-c1cc(nc(n1)N1CCOCC1)N1CCOCC1)C(F)(F)F	PI3K-Akt signaling pathway|Pathways in cancer
defactinib	D10618	BRD-K43578482	CNC(=O)c1ccc(Nc2ncc(c(NCc3nccnc3N(C)S(C)(=O)=O)n2)C(F)(F)F)cc1	Leukocyte transendothelial migration|Chemokine signaling pathway|Natural killer cell mediated cytotoxicity|GnRH signaling pathway
fedratinib	D10630	BRD-K12502280	Cc1cnc(Nc2ccc(OCCN3CCCC3)cc2)nc1Nc1cccc(c1)S(=O)(=O)NC(C)(C)C	JAK-STAT signaling pathway
glasdegib	D10636	BRD-K34341643	CN1CC[C@H](C[C@@H]1c1nc2ccccc2[nH]1)NC(=O)Nc1ccc(cc1)C#N	Hedgehog signaling pathway|Pathways in cancer
cholic acid	D10699	BRD-K43164539	C[C@H](CCC(O)=O)[C@H]1CC[C@H]2[C@@H]3[C@H](O)C[C@@H]4C[C@H](O)CC[C@]4(C)[C@H]3C[C@H](O)[C@]12C	Bile secretion
rociletinib	D10858	BRD-K33610132	COc1cc(ccc1Nc1ncc(c(Nc2cccc(NC(=O)C=C)c2)n1)C(F)(F)F)N1CCN(CC1)C(C)=O	ErbB signaling pathway|MAPK signaling pathway|Pathways in cancer
filgotinib	D10871	BRD-K16803204	O=C(Nc1nc2cccc(-c3ccc(CN4CCS(=O)(=O)CC4)cc3)n2n1)C1CC1	JAK-STAT signaling pathway|Th17 cell differentiation|Th1 and Th2 cell differentiation
neflamapimod	D10959	BRD-K91900765	Fc1ccc(Sc2ccc3c(-c4c(Cl)cccc4Cl)c(=O)ncn3n2)c(F)c1	MAPK signaling pathway|Inflammatory mediator regulation of TRP channels
alpelisib	D11011	BRD-K54997624	Cc1nc(NC(=O)N2CCC[C@H]2C(N)=O)sc1-c1ccnc(c1)C(C)(C)C(F)(F)F	Breast cancer|PI3K-Akt signaling pathway|Pathways in cancer
selinexor	D11222	BRD-K21361524	FC(F)(F)c1cc(cc(c1)C(F)(F)F)-c1ncn(\C=C/C(=O)NNc2cnccn2)n1	RNA transport
adavosertib	D11361	BRD-K54256913	CN1CCN(CC1)c1ccc(Nc2ncc3c(n2)n(-c2cccc(n2)C(C)(C)O)n(CC=C)c3=O)cc1	Cell cycle
infigratinib	D11589	BRD-K42728290	CCN1CCN(CC1)c1ccc(Nc2cc(ncn2)N(C)C(=O)Nc2c(Cl)c(OC)cc(OC)c2Cl)cc1	MAPK signaling pathway|Pathways in cancer
mirdametinib	D11675	BRD-K49865102	OC[C@@H](O)CONC(=O)c1ccc(F)c(F)c1Nc1ccc(I)cc1F	MAPK signaling pathway|Pathways in cancer
voxtalisib	D11727	BRD-K56291712	CCn1c2nc(N)nc(C)c2cc(-c2cc[nH]n2)c1=O	PI3K-Akt signaling pathway|Pathways in cancer
lucitanib	D11762	BRD-K31309378	CNC(=O)c1cccc2cc(ccc12)Oc1ccnc2cc(OCC3(N)CC3)c(OC)cc12	PI3K-Akt signaling pathway|MAPK signaling pathway|Pathways in cancer
asenapine	D11769	BRD-K57875380	CN1C[C@@H]2[C@@H](C1)c1cc(Cl)ccc1Oc1ccccc21	Neuroactive ligand-receptor interaction|Serotonergic synapse|Dopaminergic synapse
